# Supplementary material for: Di-μ-azido-κ4 N:N-bis­{aqua­[bis­(1H-benzimidazol-2-ylmeth­yl)amine]­copper(II)} dinitrate
Source: Acta Crystallogr Sect E Struct Rep Online. 2011 Nov 9;67(Pt 12):m1703–4. doi: 10.1107/S1600536811045909 (PMC3238627; doi:10.1107/S1600536811045909)
Supplement: Supplementary file 1 [file e-67-m1703-sup1.cif]

##############################################################################
#                                                                            #
# This CIF contains the data in a paper accepted for publication in          #
# Acta Crystallographica Section E. It conforms to the requirements of       #
# Notes for Authors for Acta Crystallographica Section E, and has been       #
# peer reviewed under the auspices of the IUCr Commission on Journals.       #
#                                                                            #
# Full details of the Crystallographic Information File format               #
# are given in the paper "The Crystallographic Information File (CIF):       #
# a New Standard Archive File for Crystallography" by S. R. Hall, F. H.      #
# Allen and I. D. Brown [Acta Cryst. (1991), A47, 655-685].                  #
#                                                                            #
# The current version of the core CIF dictionary is obtainable from          #
# ftp://ftp.iucr.org/pub/cif_core.dic.                                       #
#                                                                            #
# Software is freely available for graphical display of the structure(s)     #
# in this CIF. For information consult the CIF software page                 #
# http://www.iucr.org/resources/cif/software.                                #
#                                                                            #
# This file may be used for bona fide research purposes within the           #
# scientific community so long as proper attribution is given to the journal # 
# article from which it was obtained.                                        #
#                                                                            #
##############################################################################
data_global
_audit_creation_method     'form.cif (version 2.0)'
_journal_data_validation_number     ?
_journal_date_recd_electronic     2011-10-23
_journal_date_accepted     2011-10-31
_journal_name_full     'Acta Crystallographica, Section E'
_journal_year     2011
_journal_volume     67
_journal_issue     12
_journal_page_first     m1703
_journal_page_last     m1704
_journal_paper_category     QM
_journal_coeditor_code     LH5362
loop_
    _publ_contact_author_name
    'Dr. Luo, Yuan-yuan'
_publ_contact_author_address
;
  Key Laboratory of Pesticide & Chemical Biology
  Ministry of Education
  College of Chemistry
  Central China Normal University
  Wuhan  430079
  People's Republic of China
;
_publ_contact_author_email     'yuanyuan_luo1@126.com'
_publ_contact_author_fax     ?
_publ_contact_author_phone     ?
_publ_section_title
;\
Di-\m-azido-\k^4^<i>N</i>:<i>N</i>-bis{aqua[bis(1<i>H</i>-benzimidazol-2-\
ylmethyl)amine]copper(II)} dinitrate
;
loop_
    _publ_author_name
    _publ_author_footnote
    _publ_author_address
    'Luo, Yuan-yuan' .
;
Key Laboratory of Pesticide & Chemical Biology
Ministry of Education
College of Chemistry
Central China Normal University
Wuhan 430079
People's Republic of China
;
data_I
_audit_creation_method     SHELXL-97
_chemical_name_systematic
;
Di-\m-azido-\k^4^<i>N</i>:<i>N</i>-bis{aqua[bis(1<i>H</i>-
benzimidazol-2-ylmethyl)amine]copper(II)} dinitrate
;
_chemical_name_common     ?
_chemical_formula_moiety     'C32 H34 Cu2 N16 O2 2+, 2(N O3 -)'
_chemical_formula_sum     'C32 H34 Cu2 N18 O8'
_chemical_formula_iupac     '[Cu2 (N3)2 (C16 H15 N5)2 (H2 O)2] (N O3)2'
_chemical_formula_weight     925.85
_chemical_melting_point     ?
_symmetry_cell_setting     monoclinic
_symmetry_space_group_name_H-M     'P 21/n'
_symmetry_space_group_name_Hall     '-P 2yn'
loop_
    _symmetry_equiv_pos_as_xyz
    'x, y, z'
    '-x+1/2, y+1/2, -z+1/2'
    '-x, -y, -z'
    'x-1/2, -y-1/2, z-1/2'
_cell_length_a     11.1435(10)
_cell_length_b     14.1942(12)
_cell_length_c     12.6567(11)
_cell_angle_alpha     90.00
_cell_angle_beta     112.0460(10)
_cell_angle_gamma     90.00
_cell_volume     1855.6(3)
_cell_formula_units_Z     2
_cell_measurement_reflns_used     1625
_cell_measurement_theta_min     2.25
_cell_measurement_theta_max     19.69
_cell_measurement_temperature     289(2)
_exptl_crystal_description     block
_exptl_crystal_colour     blue
_exptl_crystal_size_max     0.20
_exptl_crystal_size_mid     0.20
_exptl_crystal_size_min     0.10
_exptl_crystal_density_diffrn     1.657
_exptl_crystal_density_meas     ?
_exptl_crystal_density_method     'not measured'
_exptl_crystal_F_000     948
_exptl_absorpt_coefficient_mu     1.225
_exptl_absorpt_correction_type     multi-scan
_exptl_absorpt_process_details     '(SADABS; Bruker, 2001)'
_exptl_absorpt_correction_T_min     0.7918
_exptl_absorpt_correction_T_max     0.8873
_exptl_special_details     ?
_diffrn_ambient_temperature     289(2)
_diffrn_radiation_type     'Mo k\a'
_diffrn_radiation_wavelength     0.71073
_diffrn_radiation_source     'fine focus sealed Siemens Mo tube'
_diffrn_radiation_monochromator     graphite
_diffrn_measurement_device_type     'Bruker SMART APEX CCD'
_diffrn_measurement_method     '0.3\% wide \w exposures'
_diffrn_detector_area_resol_mean     ?
_diffrn_reflns_number     13705
_diffrn_reflns_av_R_equivalents     0.0713
_diffrn_reflns_av_sigmaI/netI     0.0658
_diffrn_reflns_theta_min     2.08
_diffrn_reflns_theta_max     25.02
_diffrn_reflns_theta_full     25.02
_diffrn_measured_fraction_theta_max     0.999
_diffrn_measured_fraction_theta_full     0.999
_diffrn_reflns_limit_h_min     -13
_diffrn_reflns_limit_h_max     13
_diffrn_reflns_limit_k_min     -16
_diffrn_reflns_limit_k_max     14
_diffrn_reflns_limit_l_min     -15
_diffrn_reflns_limit_l_max     15
_diffrn_standards_number     ?
_diffrn_standards_interval_count     ?
_diffrn_standards_interval_time     ?
_diffrn_standards_decay_%     ?
_refine_special_details
;
Refinement of <i>F</i>^2^ against ALL reflections. The weighted <i>R</i>-factor
<i>wR</i> and goodness of fit <i>S</i> are based on <i>F</i>^2^, conventional
<i>R</i>-factors <i>R</i> are based on <i>F</i>, with <i>F</i> set to zero for
negative <i>F</i>^2^. The threshold expression of <i>F</i>^2^ >
\s(<i>F</i>^2^) is used only for calculating <i>R</i>-factors(gt) <i>etc</i>.
and is not relevant to the choice of reflections for refinement.
<i>R</i>-factors based on <i>F</i>^2^ are statistically about twice as large
as those based on <i>F</i>, and <i>R</i>- factors based on ALL data will be
even larger.
;
_reflns_number_total     3269
_reflns_number_gt     2307
_reflns_threshold_expression     I>2\s(I)
_refine_ls_structure_factor_coef     Fsqd
_refine_ls_matrix_type     full
_refine_ls_R_factor_all     0.1040
_refine_ls_R_factor_gt     0.0706
_refine_ls_wR_factor_gt     0.1564
_refine_ls_wR_factor_ref     0.1714
_refine_ls_goodness_of_fit_ref     1.085
_refine_ls_restrained_S_all     1.084
_refine_ls_number_reflns     3269
_refine_ls_number_parameters     286
_refine_ls_number_restraints     6
_refine_ls_hydrogen_treatment     mixed
_refine_ls_weighting_scheme     calc
_refine_ls_weighting_details
         'calc w=1/[\s^2^(Fo^2^)+(0.0796P)^2^+1.2353P] where P=(Fo^2^+2Fc^2^)/3'
_atom_sites_solution_hydrogens     geom
_atom_sites_solution_primary     direct
_atom_sites_solution_secondary     difmap
_refine_ls_shift/su_max     0.001
_refine_ls_shift/su_mean     0.000
_refine_diff_density_max     0.779
_refine_diff_density_min     -0.485
_refine_ls_extinction_method     none
_refine_ls_extinction_coef     ?
loop_
    _atom_type_symbol
    _atom_type_description
    _atom_type_scat_dispersion_real
    _atom_type_scat_dispersion_imag
    _atom_type_scat_source
    'C' 'C' 0.0033 0.0016
                         'International Tables Vol C Tables 4.2.6.8 and 6.1.1.4'
    'H' 'H' 0.0000 0.0000
                         'International Tables Vol C Tables 4.2.6.8 and 6.1.1.4'
    'N' 'N' 0.0061 0.0033
                         'International Tables Vol C Tables 4.2.6.8 and 6.1.1.4'
    'O' 'O' 0.0106 0.0060
                         'International Tables Vol C Tables 4.2.6.8 and 6.1.1.4'
    'Cu' 'Cu' 0.3201 1.2651
                         'International Tables Vol C Tables 4.2.6.8 and 6.1.1.4'
_computing_data_collection     'SMART (Bruker, 2001)'
_computing_cell_refinement     'SAINT (Bruker, 2001)'
_computing_data_reduction     'SAINT (Bruker, 2001)'
_computing_structure_solution     'SHELXS97 (Sheldrick, 2008)'
_computing_structure_refinement     'SHELXL97 (Sheldrick, 2008)'
_computing_molecular_graphics     'PLATON (Spek, 2009)'
_computing_publication_material     'PLATON (Spek, 2009)'
loop_
    _atom_site_type_symbol
    _atom_site_label
    _atom_site_fract_x
    _atom_site_fract_y
    _atom_site_fract_z
    _atom_site_U_iso_or_equiv
    _atom_site_adp_type
    _atom_site_calc_flag
    _atom_site_refinement_flags
    _atom_site_occupancy
    _atom_site_symmetry_multiplicity
    _atom_site_disorder_assembly
    _atom_site_disorder_group
    Cu Cu1 0.11004(7) 0.50588(5) 0.14302(5) 0.0427(3) Uani d . 1 1 . .
    C C1 0.0889(6) 0.3158(4) 0.2197(5) 0.0482(15) Uani d . 1 1 . .
    H H1A 0.0034 0.2917 0.1748 0.058 Uiso calc R 1 1 . .
    H H1B 0.1275 0.2757 0.2859 0.058 Uiso calc R 1 1 . .
    C C2 0.1714(5) 0.3173(4) 0.1500(4) 0.0393(13) Uani d . 1 1 . .
    C C3 0.2744(5) 0.3736(4) 0.0492(4) 0.0376(13) Uani d . 1 1 . .
    C C4 0.3333(5) 0.4286(4) -0.0078(4) 0.0438(14) Uani d . 1 1 . .
    H H4 0.3273 0.4939 -0.0082 0.053 Uiso calc R 1 1 . .
    C C5 0.4012(6) 0.3829(5) -0.0638(5) 0.0514(16) Uani d . 1 1 . .
    H H5 0.4397 0.4181 -0.1044 0.062 Uiso calc R 1 1 . .
    C C6 0.4134(6) 0.2848(5) -0.0609(5) 0.0556(17) Uani d . 1 1 . .
    H H6 0.4618 0.2562 -0.0979 0.067 Uiso calc R 1 1 . .
    C C7 0.3557(6) 0.2304(4) -0.0050(5) 0.0497(15) Uani d . 1 1 . .
    H H7 0.3623 0.1651 -0.0045 0.060 Uiso calc R 1 1 . .
    C C8 0.2877(5) 0.2751(4) 0.0506(4) 0.0396(13) Uani d . 1 1 . .
    C C9 -0.0342(6) 0.4390(4) 0.2785(5) 0.0486(15) Uani d . 1 1 . .
    H H9A -0.0233 0.4218 0.3557 0.058 Uiso calc R 1 1 . .
    H H9B -0.1107 0.4076 0.2260 0.058 Uiso calc R 1 1 . .
    C C10 -0.0471(5) 0.5443(4) 0.2630(4) 0.0422(13) Uani d . 1 1 . .
    C C11 -0.0245(5) 0.6839(4) 0.2032(4) 0.0352(12) Uani d . 1 1 . .
    C C12 0.0091(5) 0.7629(4) 0.1561(4) 0.0425(14) Uani d . 1 1 . .
    H H12 0.0600 0.7585 0.1125 0.051 Uiso calc R 1 1 . .
    C C13 -0.0366(5) 0.8486(4) 0.1771(5) 0.0462(14) Uani d . 1 1 . .
    H H13 -0.0172 0.9028 0.1455 0.055 Uiso calc R 1 1 . .
    C C14 -0.1105(6) 0.8561(5) 0.2438(5) 0.0525(16) Uani d . 1 1 . .
    H H14 -0.1379 0.9153 0.2568 0.063 Uiso calc R 1 1 . .
    C C15 -0.1442(5) 0.7788(4) 0.2909(5) 0.0479(15) Uani d . 1 1 . .
    H H15 -0.1941 0.7840 0.3353 0.058 Uiso calc R 1 1 . .
    C C16 -0.0999(5) 0.6915(4) 0.2692(4) 0.0415(14) Uani d . 1 1 . .
    N N1 0.0799(5) 0.4121(4) 0.2551(4) 0.0534(13) Uani d D 1 1 . .
    H H1C 0.144(4) 0.429(5) 0.315(3) 0.064 Uiso d D 1 1 . .
    N N2 0.2008(4) 0.3982(3) 0.1129(4) 0.0413(11) Uani d . 1 1 . .
    N N3 0.2202(5) 0.2429(3) 0.1156(4) 0.0429(11) Uani d D 1 1 . .
    H H3A 0.214(6) 0.1862(17) 0.129(5) 0.051 Uiso d D 1 1 . .
    N N4 0.0095(4) 0.5898(3) 0.2030(3) 0.0363(10) Uani d . 1 1 . .
    N N5 -0.1132(4) 0.6021(3) 0.3045(4) 0.0425(11) Uani d D 1 1 . .
    H H5A -0.150(5) 0.586(4) 0.350(4) 0.051 Uiso d D 1 1 . .
    N N6 0.1104(5) 0.5834(4) 0.0151(4) 0.0523(13) Uani d . 1 1 . .
    N N7 0.1896(6) 0.6430(4) 0.0265(4) 0.0521(13) Uani d . 1 1 . .
    N N8 0.2602(7) 0.7025(5) 0.0279(6) 0.091(2) Uani d . 1 1 . .
    N N9 0.3202(6) 0.4259(4) 0.5493(5) 0.0575(14) Uani d . 1 1 . .
    O O1 0.2058(5) 0.4516(4) 0.5211(4) 0.0719(13) Uani d . 1 1 . .
    O O2 0.3693(5) 0.4251(4) 0.4759(4) 0.0842(16) Uani d . 1 1 . .
    O O3 0.3826(5) 0.4022(4) 0.6480(4) 0.0759(14) Uani d . 1 1 . .
    O O4 0.3352(5) 0.5660(4) 0.3111(4) 0.0681(13) Uani d D 1 1 . .
    H H4A 0.335(6) 0.541(6) 0.371(4) 0.102 Uiso d D 1 1 . .
    H H4B 0.410(3) 0.568(6) 0.313(6) 0.102 Uiso d D 1 1 . .
loop_
    _atom_site_aniso_label
    _atom_site_aniso_U_11
    _atom_site_aniso_U_22
    _atom_site_aniso_U_33
    _atom_site_aniso_U_12
    _atom_site_aniso_U_13
    _atom_site_aniso_U_23
    Cu1 0.0529(5) 0.0355(5) 0.0500(4) 0.0068(3) 0.0310(4) 0.0091(3)
    C1 0.054(4) 0.038(4) 0.055(4) 0.001(3) 0.023(3) 0.011(3)
    C2 0.044(3) 0.032(3) 0.044(3) 0.002(3) 0.019(3) 0.007(2)
    C3 0.037(3) 0.038(3) 0.038(3) 0.001(3) 0.015(3) 0.000(2)
    C4 0.040(3) 0.043(4) 0.051(3) -0.003(3) 0.019(3) -0.001(3)
    C5 0.050(4) 0.056(4) 0.055(4) -0.007(3) 0.028(3) -0.007(3)
    C6 0.049(4) 0.065(5) 0.053(4) 0.005(3) 0.019(3) -0.012(3)
    C7 0.044(4) 0.040(4) 0.060(4) 0.004(3) 0.015(3) -0.008(3)
    C8 0.037(3) 0.036(3) 0.039(3) 0.001(3) 0.007(3) -0.001(2)
    C9 0.044(4) 0.054(4) 0.053(3) 0.000(3) 0.023(3) 0.013(3)
    C10 0.041(3) 0.048(4) 0.039(3) 0.001(3) 0.016(3) 0.005(3)
    C11 0.032(3) 0.036(3) 0.033(3) 0.002(2) 0.008(2) -0.004(2)
    C12 0.044(3) 0.042(4) 0.046(3) -0.003(3) 0.022(3) -0.002(3)
    C13 0.040(3) 0.041(4) 0.058(4) -0.003(3) 0.019(3) 0.000(3)
    C14 0.052(4) 0.043(4) 0.062(4) 0.003(3) 0.021(3) -0.009(3)
    C15 0.041(4) 0.062(4) 0.042(3) 0.006(3) 0.016(3) -0.010(3)
    C16 0.034(3) 0.050(4) 0.037(3) 0.001(3) 0.009(3) 0.001(3)
    N1 0.059(4) 0.047(3) 0.067(3) -0.008(3) 0.039(3) -0.001(3)
    N2 0.044(3) 0.033(3) 0.049(3) 0.005(2) 0.020(2) 0.008(2)
    N3 0.048(3) 0.030(3) 0.050(3) 0.002(2) 0.017(2) 0.005(2)
    N4 0.036(3) 0.038(3) 0.038(2) 0.001(2) 0.018(2) 0.0039(19)
    N5 0.043(3) 0.048(3) 0.046(3) 0.003(2) 0.027(2) 0.003(2)
    N6 0.068(4) 0.044(3) 0.054(3) 0.003(3) 0.033(3) 0.012(2)
    N7 0.064(4) 0.053(4) 0.053(3) 0.016(3) 0.037(3) 0.013(3)
    N8 0.110(6) 0.083(5) 0.108(5) -0.030(4) 0.071(5) -0.003(4)
    N9 0.072(4) 0.054(4) 0.060(4) -0.012(3) 0.040(3) -0.005(3)
    O1 0.062(3) 0.086(4) 0.078(3) 0.011(3) 0.038(3) 0.005(3)
    O2 0.107(4) 0.084(4) 0.100(4) 0.007(3) 0.083(3) 0.009(3)
    O3 0.084(4) 0.084(4) 0.063(3) 0.000(3) 0.031(3) 0.006(3)
    O4 0.072(3) 0.048(3) 0.084(3) 0.014(3) 0.029(3) -0.003(2)
_geom_special_details
;
All e.s.d.'s (except the e.s.d. in the dihedral angle between two l.s. planes)
are estimated using the full covariance matrix. The cell e.s.d.'s are taken
into account individually in the estimation of e.s.d.'s in distances, angles
and torsion angles; correlations between e.s.d.'s in cell parameters are only
used when they are defined by crystal symmetry. An approximate (isotropic)
treatment of cell e.s.d.'s is used for estimating e.s.d.'s involving l.s.
planes.
;
loop_
    _geom_bond_atom_site_label_1
    _geom_bond_atom_site_label_2
    _geom_bond_site_symmetry_2
    _geom_bond_distance
    _geom_bond_publ_flag
    Cu1 N2 . 1.947(4) ?
    Cu1 N6 . 1.959(5) ?
    Cu1 N4 . 1.972(4) ?
    Cu1 N1 . 2.062(5) ?
    Cu1 O4 . 2.747(5) ?
    Cu1 N6 3_565 2.821(6) ?
    C1 N1 . 1.454(8) ?
    C1 C2 . 1.494(7) ?
    C1 H1A . 0.9700 ?
    C1 H1B . 0.9700 ?
    C2 N2 . 1.327(7) ?
    C2 N3 . 1.333(7) ?
    C3 C4 . 1.384(7) ?
    C3 N2 . 1.394(6) ?
    C3 C8 . 1.405(8) ?
    C4 C5 . 1.377(7) ?
    C4 H4 . 0.9300 ?
    C5 C6 . 1.399(9) ?
    C5 H5 . 0.9300 ?
    C6 C7 . 1.360(8) ?
    C6 H6 . 0.9300 ?
    C7 C8 . 1.367(8) ?
    C7 H7 . 0.9300 ?
    C8 N3 . 1.385(7) ?
    C9 N1 . 1.460(7) ?
    C9 C10 . 1.507(8) ?
    C9 H9A . 0.9700 ?
    C9 H9B . 0.9700 ?
    C10 N4 . 1.323(6) ?
    C10 N5 . 1.336(7) ?
    C11 C12 . 1.386(7) ?
    C11 N4 . 1.388(6) ?
    C11 C16 . 1.394(7) ?
    C12 C13 . 1.381(8) ?
    C12 H12 . 0.9300 ?
    C13 C14 . 1.388(8) ?
    C13 H13 . 0.9300 ?
    C14 C15 . 1.367(8) ?
    C14 H14 . 0.9300 ?
    C15 C16 . 1.398(8) ?
    C15 H15 . 0.9300 ?
    C16 N5 . 1.372(7) ?
    N1 H1C . 0.86(2) ?
    N3 H3A . 0.83(2) ?
    N5 H5A . 0.86(2) ?
    N6 N7 . 1.191(7) ?
    N7 N8 . 1.150(8) ?
    N9 O3 . 1.228(6) ?
    N9 O2 . 1.243(6) ?
    N9 O1 . 1.243(7) ?
    O4 H4A . 0.84(2) ?
    O4 H4B . 0.83(2) ?
loop_
    _geom_angle_atom_site_label_1
    _geom_angle_atom_site_label_2
    _geom_angle_atom_site_label_3
    _geom_angle_site_symmetry_1
    _geom_angle_site_symmetry_3
    _geom_angle
    _geom_angle_publ_flag
    N2 Cu1 N6 . . 96.73(19) ?
    N2 Cu1 N4 . . 163.95(17) ?
    N6 Cu1 N4 . . 99.01(19) ?
    N2 Cu1 N1 . . 81.88(19) ?
    N6 Cu1 N1 . . 169.2(2) ?
    N4 Cu1 N1 . . 82.07(19) ?
    N2 Cu1 O4 . . 90.27(17) ?
    N6 Cu1 O4 . . 100.4(2) ?
    N4 Cu1 O4 . . 90.01(16) ?
    N1 Cu1 O4 . . 90.29(18) ?
    N2 Cu1 N6 . 3_565 83.48(17) ?
    N6 Cu1 N6 . 3_565 86.4(2) ?
    N4 Cu1 N6 . 3_565 94.31(16) ?
    N1 Cu1 N6 . 3_565 82.82(18) ?
    O4 Cu1 N6 . 3_565 171.27(14) ?
    N1 C1 C2 . . 107.3(5) ?
    N1 C1 H1A . . 110.3 ?
    C2 C1 H1A . . 110.3 ?
    N1 C1 H1B . . 110.3 ?
    C2 C1 H1B . . 110.3 ?
    H1A C1 H1B . . 108.5 ?
    N2 C2 N3 . . 112.6(5) ?
    N2 C2 C1 . . 120.6(5) ?
    N3 C2 C1 . . 126.8(5) ?
    C4 C3 N2 . . 131.1(5) ?
    C4 C3 C8 . . 119.9(5) ?
    N2 C3 C8 . . 109.0(5) ?
    C5 C4 C3 . . 117.5(6) ?
    C5 C4 H4 . . 121.2 ?
    C3 C4 H4 . . 121.2 ?
    C4 C5 C6 . . 121.5(6) ?
    C4 C5 H5 . . 119.3 ?
    C6 C5 H5 . . 119.3 ?
    C7 C6 C5 . . 121.2(6) ?
    C7 C6 H6 . . 119.4 ?
    C5 C6 H6 . . 119.4 ?
    C6 C7 C8 . . 117.7(6) ?
    C6 C7 H7 . . 121.1 ?
    C8 C7 H7 . . 121.1 ?
    C7 C8 N3 . . 133.0(6) ?
    C7 C8 C3 . . 122.1(5) ?
    N3 C8 C3 . . 104.9(5) ?
    N1 C9 C10 . . 106.3(4) ?
    N1 C9 H9A . . 110.5 ?
    C10 C9 H9A . . 110.5 ?
    N1 C9 H9B . . 110.5 ?
    C10 C9 H9B . . 110.5 ?
    H9A C9 H9B . . 108.7 ?
    N4 C10 N5 . . 112.2(5) ?
    N4 C10 C9 . . 121.1(5) ?
    N5 C10 C9 . . 126.7(5) ?
    C12 C11 N4 . . 131.3(5) ?
    C12 C11 C16 . . 121.0(5) ?
    N4 C11 C16 . . 107.6(5) ?
    C13 C12 C11 . . 116.8(5) ?
    C13 C12 H12 . . 121.6 ?
    C11 C12 H12 . . 121.6 ?
    C12 C13 C14 . . 122.0(6) ?
    C12 C13 H13 . . 119.0 ?
    C14 C13 H13 . . 119.0 ?
    C15 C14 C13 . . 121.8(6) ?
    C15 C14 H14 . . 119.1 ?
    C13 C14 H14 . . 119.1 ?
    C14 C15 C16 . . 116.8(5) ?
    C14 C15 H15 . . 121.6 ?
    C16 C15 H15 . . 121.6 ?
    N5 C16 C11 . . 106.6(5) ?
    N5 C16 C15 . . 131.8(5) ?
    C11 C16 C15 . . 121.6(5) ?
    C1 N1 C9 . . 118.3(5) ?
    C1 N1 Cu1 . . 110.3(3) ?
    C9 N1 Cu1 . . 110.5(4) ?
    C1 N1 H1C . . 114(5) ?
    C9 N1 H1C . . 104(4) ?
    Cu1 N1 H1C . . 98(4) ?
    C2 N2 C3 . . 105.3(4) ?
    C2 N2 Cu1 . . 113.3(3) ?
    C3 N2 Cu1 . . 140.5(4) ?
    C2 N3 C8 . . 108.2(4) ?
    C2 N3 H3A . . 128(4) ?
    C8 N3 H3A . . 123(4) ?
    C10 N4 C11 . . 106.3(4) ?
    C10 N4 Cu1 . . 112.8(4) ?
    C11 N4 Cu1 . . 140.9(3) ?
    C10 N5 C16 . . 107.3(4) ?
    C10 N5 H5A . . 125(4) ?
    C16 N5 H5A . . 127(4) ?
    N7 N6 Cu1 . . 122.0(4) ?
    N8 N7 N6 . . 174.1(7) ?
    O3 N9 O2 . . 121.2(6) ?
    O3 N9 O1 . . 120.0(5) ?
    O2 N9 O1 . . 118.7(6) ?
    Cu1 O4 H4A . . 105(5) ?
    Cu1 O4 H4B . . 131(5) ?
    H4A O4 H4B . . 109(3) ?
loop_
    _geom_torsion_atom_site_label_1
    _geom_torsion_atom_site_label_2
    _geom_torsion_atom_site_label_3
    _geom_torsion_atom_site_label_4
    _geom_torsion_site_symmetry_1
    _geom_torsion_site_symmetry_2
    _geom_torsion_site_symmetry_3
    _geom_torsion_site_symmetry_4
    _geom_torsion
    _geom_torsion_publ_flag
    N1 C1 C2 N2 . . . . -12.8(7) ?
    N1 C1 C2 N3 . . . . 169.1(5) ?
    N2 C3 C4 C5 . . . . 179.7(5) ?
    C8 C3 C4 C5 . . . . 1.4(8) ?
    C3 C4 C5 C6 . . . . -1.7(9) ?
    C4 C5 C6 C7 . . . . 1.7(9) ?
    C5 C6 C7 C8 . . . . -1.4(9) ?
    C6 C7 C8 N3 . . . . -179.0(6) ?
    C6 C7 C8 C3 . . . . 1.2(8) ?
    C4 C3 C8 C7 . . . . -1.3(8) ?
    N2 C3 C8 C7 . . . . -179.9(5) ?
    C4 C3 C8 N3 . . . . 178.9(5) ?
    N2 C3 C8 N3 . . . . 0.3(6) ?
    N1 C9 C10 N4 . . . . 20.0(7) ?
    N1 C9 C10 N5 . . . . -160.1(5) ?
    N4 C11 C12 C13 . . . . -176.7(5) ?
    C16 C11 C12 C13 . . . . -0.5(8) ?
    C11 C12 C13 C14 . . . . 1.2(8) ?
    C12 C13 C14 C15 . . . . -1.2(9) ?
    C13 C14 C15 C16 . . . . 0.3(9) ?
    C12 C11 C16 N5 . . . . -178.7(5) ?
    N4 C11 C16 N5 . . . . -1.8(6) ?
    C12 C11 C16 C15 . . . . -0.2(8) ?
    N4 C11 C16 C15 . . . . 176.7(5) ?
    C14 C15 C16 N5 . . . . 178.4(6) ?
    C14 C15 C16 C11 . . . . 0.3(8) ?
    C2 C1 N1 C9 . . . . 153.2(5) ?
    C2 C1 N1 Cu1 . . . . 24.7(6) ?
    C10 C9 N1 C1 . . . . -156.2(5) ?
    C10 C9 N1 Cu1 . . . . -27.8(5) ?
    N2 Cu1 N1 C1 . . . . -23.7(4) ?
    N6 Cu1 N1 C1 . . . . 59.6(12) ?
    N4 Cu1 N1 C1 . . . . 156.1(4) ?
    O4 Cu1 N1 C1 . . . . -113.9(4) ?
    N6 Cu1 N1 C1 3_565 . . . 60.7(4) ?
    N2 Cu1 N1 C9 . . . . -156.3(4) ?
    N6 Cu1 N1 C9 . . . . -73.0(12) ?
    N4 Cu1 N1 C9 . . . . 23.4(4) ?
    O4 Cu1 N1 C9 . . . . 113.4(4) ?
    N6 Cu1 N1 C9 3_565 . . . -71.9(4) ?
    N3 C2 N2 C3 . . . . 0.1(6) ?
    C1 C2 N2 C3 . . . . -178.3(5) ?
    N3 C2 N2 Cu1 . . . . 171.5(4) ?
    C1 C2 N2 Cu1 . . . . -6.9(7) ?
    C4 C3 N2 C2 . . . . -178.6(6) ?
    C8 C3 N2 C2 . . . . -0.2(6) ?
    C4 C3 N2 Cu1 . . . . 13.8(10) ?
    C8 C3 N2 Cu1 . . . . -167.8(4) ?
    N6 Cu1 N2 C2 . . . . -152.5(4) ?
    N4 Cu1 N2 C2 . . . . 16.0(9) ?
    N1 Cu1 N2 C2 . . . . 16.7(4) ?
    O4 Cu1 N2 C2 . . . . 107.0(4) ?
    N6 Cu1 N2 C2 3_565 . . . -66.9(4) ?
    N6 Cu1 N2 C3 . . . . 14.4(6) ?
    N4 Cu1 N2 C3 . . . . -177.1(6) ?
    N1 Cu1 N2 C3 . . . . -176.4(6) ?
    O4 Cu1 N2 C3 . . . . -86.1(6) ?
    N6 Cu1 N2 C3 3_565 . . . 100.0(6) ?
    N2 C2 N3 C8 . . . . 0.1(6) ?
    C1 C2 N3 C8 . . . . 178.4(5) ?
    C7 C8 N3 C2 . . . . 180.0(6) ?
    C3 C8 N3 C2 . . . . -0.2(6) ?
    N5 C10 N4 C11 . . . . -1.4(6) ?
    C9 C10 N4 C11 . . . . 178.4(5) ?
    N5 C10 N4 Cu1 . . . . 179.0(4) ?
    C9 C10 N4 Cu1 . . . . -1.1(6) ?
    C12 C11 N4 C10 . . . . 178.5(6) ?
    C16 C11 N4 C10 . . . . 2.0(6) ?
    C12 C11 N4 Cu1 . . . . -2.2(10) ?
    C16 C11 N4 Cu1 . . . . -178.7(4) ?
    N2 Cu1 N4 C10 . . . . -11.6(9) ?
    N6 Cu1 N4 C10 . . . . 156.8(4) ?
    N1 Cu1 N4 C10 . . . . -12.3(4) ?
    O4 Cu1 N4 C10 . . . . -102.6(4) ?
    N6 Cu1 N4 C10 3_565 . . . 69.8(4) ?
    N2 Cu1 N4 C11 . . . . 169.1(6) ?
    N6 Cu1 N4 C11 . . . . -22.5(6) ?
    N1 Cu1 N4 C11 . . . . 168.4(6) ?
    O4 Cu1 N4 C11 . . . . 78.1(6) ?
    N6 Cu1 N4 C11 3_565 . . . -109.5(6) ?
    N4 C10 N5 C16 . . . . 0.3(6) ?
    C9 C10 N5 C16 . . . . -179.6(5) ?
    C11 C16 N5 C10 . . . . 0.9(6) ?
    C15 C16 N5 C10 . . . . -177.4(6) ?
    N2 Cu1 N6 N7 . . . . -97.0(5) ?
    N4 Cu1 N6 N7 . . . . 86.2(5) ?
    N1 Cu1 N6 N7 . . . . -178.9(9) ?
    O4 Cu1 N6 N7 . . . . -5.5(5) ?
    N6 Cu1 N6 N7 3_565 . . . -180.0(6) ?
loop_
    _geom_hbond_atom_site_label_D
    _geom_hbond_atom_site_label_H
    _geom_hbond_atom_site_label_A
    _geom_hbond_site_symmetry_A
    _geom_hbond_distance_DH
    _geom_hbond_distance_HA
    _geom_hbond_distance_DA
    _geom_hbond_angle_DHA
    _geom_hbond_publ_flag
    N1 H1C O1 . 0.86(2) 2.45(4) 3.173(7) 142(5) y
    N1 H1C O2 . 0.86(2) 2.57(3) 3.388(8) 159(6) y
    N3 H3A O4 2_545 0.83(2) 2.02(3) 2.825(7) 162(6) y
    N5 H5A O1 3_566 0.86(2) 2.02(2) 2.868(6) 171(5) y
    O4 H4A O2 . 0.84(2) 2.06(5) 2.810(7) 149(8) y
    O4 H4B O3 3_666 0.83(2) 2.21(3) 3.022(7) 166(8) y
    C1 H1B N8 2_545 0.97 2.45 3.404(9) 169.1 y
