# Supplementary material for: Di-μ-azido-κ4 N:N-bis­{aqua­[bis­(1H-benzimidazol-2-ylmeth­yl)amine]­copper(II)} dinitrate
Source: Acta Crystallogr Sect E Struct Rep Online. 2011 Nov 9;67(Pt 12):m1703–4. doi: 10.1107/S1600536811045909 (PMC3238627; doi:10.1107/S1600536811045909)
Supplement: Supplementary file 2 [file e-67-m1703-Isup2.hkl]

# 
# h,k,l, Fc-squared, Fo-squared, sigma(Fo-squared) and status flag 
# 
data_I
_shelx_title ' I in P2(1)/n' 
_shelx_refln_list_code          4 
_shelx_F_calc_maximum      345.45 
_exptl_crystal_F_000       948.00 
_reflns_d_resolution_high  0.8403 
 
loop_ 
 _symmetry_equiv_pos_as_xyz 
 'x, y, z' 
 '-x+1/2, y+1/2, -z+1/2' 
 '-x, -y, -z' 
 'x-1/2, -y-1/2, z-1/2' 
 
_cell_length_a    11.1435 
_cell_length_b    14.1942 
_cell_length_c    12.6567 
_cell_angle_alpha  90.000 
_cell_angle_beta  112.046 
_cell_angle_gamma  90.000 
 
_shelx_F_squared_multiplier     1.000 
 
loop_ 
 _refln_index_h 
 _refln_index_k 
 _refln_index_l 
 _refln_F_squared_calc 
 _refln_F_squared_meas 
 _refln_F_squared_sigma 
 _refln_observed_status 
   2   0   0        9.54       44.21     10.69 o 
   4   0   0    16563.70    14957.40    300.01 o 
   6   0   0      238.54      213.90     26.34 o 
   8   0   0     1124.46     1127.07     78.97 o 
  10   0   0     1287.35     1448.24    108.71 o 
  12   0   0       65.86       61.15     57.21 o 
   1   1   0    16774.52    18574.96    268.64 o 
   2   1   0      431.67      425.65     24.47 o 
   3   1   0      516.37      527.92     18.54 o 
   4   1   0       31.53       24.82      9.28 o 
   5   1   0     2454.29     2089.28     61.47 o 
   6   1   0       98.08      108.10     14.25 o 
   7   1   0      126.65      114.48     16.64 o 
   8   1   0        0.29       27.93     23.54 o 
   9   1   0     1272.82     1255.64     62.33 o 
  10   1   0        0.03        5.38     24.62 o 
  11   1   0       41.58      103.04     32.74 o 
  12   1   0        9.23       16.59     37.77 o 
   0   2   0     4943.26     7411.04    287.04 o 
   1   2   0     9284.96     9566.53    188.38 o 
   2   2   0     1109.76     1213.29     27.66 o 
   3   2   0     1011.14      939.58     25.73 o 
   4   2   0    10073.11     9597.17    155.48 o 
   5   2   0        2.06        6.47      8.49 o 
   6   2   0      220.33      221.52     18.95 o 
   7   2   0      175.62      199.50     19.32 o 
   8   2   0      172.69      261.84     31.85 o 
   9   2   0      405.17      452.45     42.90 o 
  10   2   0      179.93      304.24     47.32 o 
  11   2   0        0.24        0.00     25.04 o 
  12   2   0       53.16      101.43     66.53 o 
   1   3   0     6170.59     7295.99    152.29 o 
   2   3   0     1702.48     1905.16     54.43 o 
   3   3   0       88.48       94.86     12.50 o 
   4   3   0       47.94       66.57     10.38 o 
   5   3   0     3911.92     3544.88     73.24 o 
   6   3   0      528.40      519.96     30.20 o 
   7   3   0       85.87      146.09     18.08 o 
   8   3   0       19.58       27.43     15.26 o 
   9   3   0     1213.46     1472.83    171.79 o 
  10   3   0       59.26       15.84     49.80 o 
  11   3   0       92.87      124.87     46.63 o 
  12   3   0        9.71        0.00     76.04 o 
   0   4   0      457.18      480.40     47.30 o 
   1   4   0     4142.46     4987.17     99.96 o 
   2   4   0        8.47       30.98     17.16 o 
   3   4   0     1747.56     1810.53     41.73 o 
   4   4   0      554.45      606.00     24.77 o 
   5   4   0      107.37      126.42     14.92 o 
   6   4   0      453.06      422.49     27.02 o 
   7   4   0       28.41       34.10     14.08 o 
   8   4   0      481.06      559.27     44.52 o 
   9   4   0        3.64        0.92     29.63 o 
  10   4   0       34.04       82.96     45.39 o 
  11   4   0       36.76       19.91     62.13 o 
   1   5   0     5167.11     6171.37    188.45 o 
   2   5   0     1808.23     1899.48     61.85 o 
   3   5   0     3978.48     3960.17     89.79 o 
   4   5   0     1667.29     1560.05     41.62 o 
   5   5   0     5132.16     4680.18     92.52 o 
   6   5   0      580.41      619.43     36.61 o 
   7   5   0      257.30      334.97     51.52 o 
   8   5   0      144.61      207.27     36.60 o 
   9   5   0      187.23      257.68     55.79 o 
  10   5   0       59.06       54.50     73.55 o 
  11   5   0       16.83       37.83     45.42 o 
   0   6   0     4564.85     6905.98    187.48 o 
   1   6   0      260.05      338.16     35.28 o 
   2   6   0      596.93      530.55     48.28 o 
   3   6   0       72.72      116.48     18.77 o 
   4   6   0     1067.57     1203.02     45.59 o 
   5   6   0      342.96      409.96     32.69 o 
   6   6   0     1575.54     1442.90     67.16 o 
   7   6   0      542.93      447.28     60.62 o 
   8   6   0      118.86      176.58     41.89 o 
   9   6   0      128.44      178.57     52.71 o 
  10   6   0      101.21      144.21     49.99 o 
  11   6   0        0.46       61.73     50.93 o 
   1   7   0     1153.77     1063.56     37.08 o 
   2   7   0      874.86      996.44     51.49 o 
   3   7   0     6583.88     6663.48    182.26 o 
   4   7   0       76.50      138.70     22.11 o 
   5   7   0      677.63      728.49     44.14 o 
   6   7   0      220.92      222.31     33.66 o 
   7   7   0       60.79       79.75     31.41 o 
   8   7   0       84.24       82.23     33.20 o 
   9   7   0      122.35      112.42     47.65 o 
  10   7   0        0.18        0.00     58.52 o 
  11   7   0       47.53       73.05     56.53 o 
   0   8   0      343.12      426.85     40.05 o 
   1   8   0     1605.06     1921.61     57.58 o 
   2   8   0        3.04       51.93     21.41 o 
   3   8   0     1224.75     1374.96     61.93 o 
   4   8   0     1000.02      874.33     47.19 o 
   5   8   0       72.58       64.53     39.61 o 
   6   8   0     1109.50     1147.23     69.34 o 
   7   8   0      158.50      149.35     47.24 o 
   8   8   0      742.99      682.86     79.42 o 
   9   8   0      136.35      113.70     45.07 o 
  10   8   0      264.26      337.25     73.68 o 
   1   9   0      762.88      808.17     57.96 o 
   2   9   0      470.87      557.37     50.06 o 
   3   9   0     1207.40     1125.99     93.80 o 
   4   9   0        2.41       26.68     22.07 o 
   5   9   0     1620.18     1362.10     74.34 o 
   6   9   0       66.81       92.79     27.13 o 
   7   9   0      234.97      237.41     52.76 o 
   8   9   0       73.81       24.56     39.30 o 
   9   9   0      109.40      100.91     67.97 o 
  10   9   0        0.73      117.08     51.74 o 
   0  10   0     3445.16     3391.83    209.68 o 
   1  10   0      630.04      792.95     76.98 o 
   2  10   0      291.64      310.61     40.48 o 
   3  10   0      426.67      519.54     52.84 o 
   4  10   0     3035.43     2694.87    102.01 o 
   5  10   0      654.97      635.35     57.46 o 
   6  10   0      706.31      637.75     60.83 o 
   7  10   0        3.58       19.75     29.22 o 
   8  10   0      476.20      493.85     72.14 o 
   9  10   0       10.07       69.15     67.71 o 
   1  11   0     4125.74     4123.13    174.36 o 
   2  11   0       87.86      107.92     31.50 o 
   3  11   0      203.12      203.08     49.87 o 
   4  11   0       42.62       73.15     24.74 o 
   5  11   0      815.12      935.38     72.06 o 
   6  11   0       62.80       67.63     28.49 o 
   7  11   0       14.71       45.38     43.56 o 
   8  11   0       67.30       63.12     42.76 o 
   9  11   0      789.92      896.21    150.77 o 
   0  12   0     2837.19     2988.99    211.52 o 
   1  12   0      225.08      227.38     52.50 o 
   2  12   0      232.29      391.87     66.87 o 
   3  12   0       85.20      106.69     33.44 o 
   4  12   0      910.96      842.76     96.12 o 
   5  12   0        1.04        7.67     25.15 o 
   6  12   0        4.22       69.23     30.58 o 
   7  12   0       65.54      122.26     43.94 o 
   8  12   0      181.67      172.55     51.51 o 
   1  13   0       24.73      114.07     40.73 o 
   2  13   0       30.26       76.11     37.11 o 
   3  13   0       17.19       21.83     36.07 o 
   4  13   0       66.91       88.66     42.55 o 
   5  13   0      849.79      781.84    107.36 o 
   6  13   0      427.12      399.95     67.67 o 
   7  13   0        0.15       24.57     38.87 o 
   0  14   0      766.58     1247.35    170.98 o 
   1  14   0      237.85      177.35     51.85 o 
   2  14   0        0.96       43.04     42.65 o 
   3  14   0      221.28      184.67     52.80 o 
   4  14   0      608.45      466.47     75.85 o 
   5  14   0       15.77       16.14     59.77 o 
   6  14   0       22.59       99.26     43.66 o 
   1  15   0      119.61      192.69     56.97 o 
   2  15   0      581.99      673.84     97.43 o 
   3  15   0       10.33        0.00     38.25 o 
   4  15   0       36.52       54.98     41.47 o 
   5  15   0      204.89      146.68    126.36 o 
   0  16   0      397.52      358.22    103.27 o 
   1  16   0      174.03      244.66     64.94 o 
   2  16   0        0.34       90.38     53.11 o 
   3  16   0      150.96      103.40     53.90 o 
 -11   0   1      158.04      113.77     58.65 o 
  -9   0   1       26.86       51.46     27.12 o 
  -7   0   1       35.49       41.83     16.89 o 
  -5   0   1     2633.02     2326.43     70.67 o 
  -3   0   1     5164.06     5712.96    151.07 o 
  -1   0   1    24639.87    30820.54    711.17 o 
   3   0   1       92.13      234.70     50.06 o 
   5   0   1       13.44       22.17     12.21 o 
   7   0   1     1707.69     1651.60     89.12 o 
   9   0   1     1004.60      985.84     93.56 o 
  11   0   1       39.52       96.84     56.95 o 
 -12   1   1      146.83      113.45     46.03 o 
 -11   1   1       26.84       37.82     32.91 o 
 -10   1   1      495.92      551.73     71.43 o 
  -9   1   1       77.96       96.10     52.71 o 
  -8   1   1      315.73      383.72     30.61 o 
  -7   1   1     1075.27      976.08     39.05 o 
  -6   1   1     6555.43     5588.94    118.80 o 
  -5   1   1      407.23      387.38     27.94 o 
  -4   1   1       26.94       33.88      8.14 o 
  -3   1   1     2204.98     2152.22     96.27 o 
  -2   1   1    10762.33    10779.98    280.77 o 
  -1   1   1     6270.90     6782.17     94.51 o 
   0   1   1     5539.24     5971.01     76.18 o 
   1   1   1      173.58      265.42      9.69 o 
   2   1   1     7633.32     7912.81    128.47 o 
   3   1   1     1983.92     1870.26     37.49 o 
   4   1   1     2952.10     2583.64     50.62 o 
   5   1   1       53.57       58.51     10.32 o 
   6   1   1      294.24      336.47     28.46 o 
   7   1   1      263.32      373.96     39.92 o 
   8   1   1     1636.85     1577.99     65.23 o 
   9   1   1      183.41      236.86     31.86 o 
  10   1   1       81.20       93.76     26.34 o 
  11   1   1        5.59       12.38     29.79 o 
 -12   2   1        0.20        0.00     54.72 o 
 -11   2   1      169.98      178.39     37.26 o 
 -10   2   1        9.27        0.00     28.36 o 
  -9   2   1      419.44      443.44     62.52 o 
  -8   2   1      973.91      967.18     39.35 o 
  -7   2   1      881.63      885.38     38.32 o 
  -6   2   1        0.03        0.79      8.62 o 
  -5   2   1    14033.51    13506.89    215.04 o 
  -4   2   1      439.56      446.88     20.86 o 
  -3   2   1      396.80      403.03     19.00 o 
  -2   2   1      872.53      928.09     26.63 o 
  -1   2   1    14724.34    19095.68    274.53 o 
   0   2   1      217.04      315.88     14.19 o 
   1   2   1      900.40      858.85     21.37 o 
   2   2   1     1795.20     1915.09     39.25 o 
   3   2   1    18047.70    17685.45    245.32 o 
   4   2   1      103.06      105.79     11.93 o 
   5   2   1      885.64      775.60     29.16 o 
   6   2   1      238.43      259.58     21.37 o 
   7   2   1     1890.95     1721.50     67.46 o 
   8   2   1        2.77       46.39     18.56 o 
   9   2   1      287.70      274.82     35.52 o 
  10   2   1       62.10       57.72     29.17 o 
  11   2   1       77.48      152.45     47.04 o 
 -12   3   1       47.70       57.60     59.83 o 
 -11   3   1      119.42      204.12     58.06 o 
 -10   3   1      373.69      428.14     61.68 o 
  -9   3   1      202.39      233.59     48.09 o 
  -8   3   1        1.76       21.52     15.31 o 
  -7   3   1      153.42      141.93     18.67 o 
  -6   3   1     3101.69     2570.60     61.16 o 
  -5   3   1      451.44      428.33     23.67 o 
  -4   3   1     2380.50     2471.31     61.28 o 
  -3   3   1       86.19      109.20     12.46 o 
  -2   3   1     7010.08     7678.09    110.11 o 
  -1   3   1    10524.82    13688.47    202.37 o 
   0   3   1     1130.26     1581.18     68.32 o 
   1   3   1     2269.42     2485.59     56.93 o 
   2   3   1     2371.48     2716.52     53.05 o 
   3   3   1     2683.67     2648.16     54.32 o 
   4   3   1     5405.32     5039.60     92.30 o 
   5   3   1      588.00      616.84     30.31 o 
   6   3   1      541.03      559.04     27.56 o 
   7   3   1      129.38      148.12     21.79 o 
   8   3   1     1997.14     1991.69     73.98 o 
   9   3   1       42.93       49.79     26.12 o 
  10   3   1      103.85       52.43     39.19 o 
  11   3   1       13.83       88.04     42.38 o 
 -12   4   1        0.05        0.00     41.73 o 
 -11   4   1      509.34      522.57     83.72 o 
 -10   4   1        5.69        0.00     34.33 o 
  -9   4   1      729.42      729.05     52.09 o 
  -8   4   1        0.31       60.22     26.10 o 
  -7   4   1     2441.39     2095.94     59.21 o 
  -6   4   1      953.03      973.45     35.31 o 
  -5   4   1     3989.80     3747.30     76.33 o 
  -4   4   1      769.02      874.88     34.36 o 
  -3   4   1     8887.15     9284.29    157.60 o 
  -2   4   1      960.17     1166.01     28.95 o 
  -1   4   1     5206.22     5702.08     94.38 o 
   0   4   1     5734.57     7501.23    123.26 o 
   1   4   1     2457.85     2763.65     65.20 o 
   2   4   1      194.87      273.12     28.39 o 
   3   4   1     2857.94     2982.03     63.94 o 
   4   4   1     1430.75     1400.36     38.71 o 
   5   4   1      741.10      724.65     30.42 o 
   6   4   1       67.09       78.38     16.46 o 
   7   4   1     1613.14     1642.05     54.78 o 
   8   4   1      191.20      248.95     77.02 o 
   9   4   1      296.86      450.27     71.49 o 
  10   4   1        3.09       31.54     37.43 o 
  11   4   1      220.11      266.68     68.95 o 
 -12   5   1        0.51        3.70     93.49 o 
 -11   5   1       13.14       30.11     39.40 o 
 -10   5   1      148.02      106.26     45.21 o 
  -9   5   1        0.34        4.59     26.55 o 
  -8   5   1       15.80       12.94     26.54 o 
  -7   5   1      381.00      420.66     34.41 o 
  -6   5   1     4923.12     4510.16     92.89 o 
  -5   5   1      135.42      155.73     14.43 o 
  -4   5   1     1908.88     1998.52     42.58 o 
  -3   5   1      209.31      289.03     16.02 o 
  -2   5   1     4019.05     4275.05     76.74 o 
  -1   5   1      677.93      766.10     24.24 o 
   0   5   1     5492.76     6454.29    122.43 o 
   1   5   1        7.11       19.17      9.22 o 
   2   5   1     2594.89     2447.14     79.96 o 
   3   5   1      579.68      610.32     32.92 o 
   4   5   1     2148.55     1992.70     52.88 o 
   5   5   1        7.27       14.93     10.94 o 
   6   5   1      711.20      704.19     32.05 o 
   7   5   1        0.45        0.00     18.13 o 
   8   5   1      407.40      327.93     60.91 o 
   9   5   1       21.56       18.92     41.15 o 
  10   5   1       10.74       27.84     61.02 o 
  11   5   1       45.90        4.87    111.14 o 
 -11   6   1       57.69       69.36     47.11 o 
 -10   6   1        9.44       11.42     35.21 o 
  -9   6   1        2.91        7.65     28.97 o 
  -8   6   1       36.78        6.90     40.68 o 
  -7   6   1     1310.33     1278.33     66.05 o 
  -6   6   1      188.90      243.76     21.60 o 
  -5   6   1     3984.78     3873.23     80.90 o 
  -4   6   1       48.56       92.21     12.35 o 
  -3   6   1     1525.06     1405.36     36.02 o 
  -2   6   1       39.48       41.01     13.31 o 
  -1   6   1     2862.39     3089.17     71.99 o 
   0   6   1      698.18      895.27     32.69 o 
   1   6   1       15.29       22.05     11.20 o 
   2   6   1        5.85        0.00     11.46 o 
   3   6   1     3668.12     3567.19     89.13 o 
   4   6   1       25.35       25.87     14.53 o 
   5   6   1        5.12       14.40     15.11 o 
   6   6   1       46.13       48.89     22.48 o 
   7   6   1     1148.21     1178.49     79.75 o 
   8   6   1      127.37      113.17     45.73 o 
   9   6   1       44.79      103.32     45.96 o 
  10   6   1        0.62       13.29     40.45 o 
  11   6   1        3.22      121.67     58.15 o 
 -11   7   1      128.50      209.10     65.82 o 
 -10   7   1      568.90      622.97     89.82 o 
  -9   7   1      112.44       98.08     34.28 o 
  -8   7   1        0.15        8.99     25.52 o 
  -7   7   1        3.77       47.18     36.64 o 
  -6   7   1      434.08      544.03     83.91 o 
  -5   7   1      744.62      793.46     56.57 o 
  -4   7   1      475.46      396.06     37.44 o 
  -3   7   1      445.75      565.72     50.27 o 
  -2   7   1     2957.90     3130.04    106.04 o 
  -1   7   1      414.49      494.20     27.87 o 
   0   7   1     4218.45     4512.21    109.30 o 
   1   7   1     2308.37     2821.45     77.49 o 
   2   7   1     4746.31     4973.77    124.85 o 
   3   7   1     1102.15     1047.74     46.65 o 
   4   7   1     3144.49     2818.05     90.04 o 
   5   7   1       21.82        9.77     16.17 o 
   6   7   1      225.77      307.12     51.51 o 
   7   7   1      340.14      363.54     56.53 o 
   8   7   1      338.13      327.49     65.99 o 
   9   7   1        0.81       48.40     39.88 o 
  10   7   1       18.70       69.43     49.45 o 
 -11   8   1      416.60      579.71     92.96 o 
 -10   8   1       31.99       54.59     58.52 o 
  -9   8   1      240.29      167.76     45.36 o 
  -8   8   1      141.32      169.93     44.23 o 
  -7   8   1      460.73      457.38     50.02 o 
  -6   8   1        1.03       10.43     20.50 o 
  -5   8   1       14.18       37.97     19.82 o 
  -4   8   1      211.22      282.76     46.72 o 
  -3   8   1      415.06      471.71     44.48 o 
  -2   8   1      707.06      796.96     35.35 o 
  -1   8   1     1806.66     2065.97     59.29 o 
   0   8   1       19.41       47.66     20.45 o 
   1   8   1       22.58      113.47     26.84 o 
   2   8   1       42.05       13.61     14.48 o 
   3   8   1     1024.61     1027.79     71.36 o 
   4   8   1      299.91      291.19     31.81 o 
   5   8   1      480.69      536.23     49.35 o 
   6   8   1        1.22       30.61     27.01 o 
   7   8   1      120.92      107.09     36.79 o 
   8   8   1        1.68       37.81     39.76 o 
   9   8   1       15.24      138.52     52.56 o 
  10   8   1        0.18        0.00     44.32 o 
 -10   9   1      426.13      414.65    100.25 o 
  -9   9   1        0.32        0.00     30.82 o 
  -8   9   1        0.14       42.85     30.94 o 
  -7   9   1      214.67      242.58     36.95 o 
  -6   9   1     1486.87     1372.75     77.29 o 
  -5   9   1       53.57       91.24     23.71 o 
  -4   9   1        1.85        0.00     17.89 o 
  -3   9   1      546.44      611.93     51.57 o 
  -2   9   1     2052.46     2041.25     80.37 o 
  -1   9   1     1649.62     1648.80     53.97 o 
   0   9   1     3932.42     4305.89    100.68 o 
   1   9   1      418.06      653.41     51.41 o 
   2   9   1     3612.28     3388.50    270.54 o 
   3   9   1      269.03      304.65     34.09 o 
   4   9   1      887.59      971.41     60.34 o 
   5   9   1      391.16      356.66     44.24 o 
   6   9   1        9.98       51.12     31.87 o 
   7   9   1       32.92       66.94     34.82 o 
   8   9   1       48.72       99.90     35.74 o 
   9   9   1       45.93      115.21     55.24 o 
  10   9   1       37.39       62.50     50.19 o 
 -10  10   1       19.41       88.57     67.31 o 
  -9  10   1       64.80       92.45     41.58 o 
  -8  10   1      141.52      124.48     44.30 o 
  -7  10   1       15.11       19.88     36.97 o 
  -6  10   1      568.12      533.43     56.19 o 
  -5  10   1      222.73      207.38     36.83 o 
  -4  10   1      147.27      169.95     56.91 o 
  -3  10   1      331.00      398.36     45.07 o 
  -2  10   1      269.81      328.86     40.69 o 
  -1  10   1     1987.86     2254.62     89.09 o 
   0  10   1       31.85       33.25     20.72 o 
   1  10   1       12.50       45.68     21.80 o 
   2  10   1      432.76      543.56     70.50 o 
   3  10   1     2239.25     2091.74     88.97 o 
   4  10   1      399.79      382.36     46.39 o 
   5  10   1      501.96      486.05     52.31 o 
   6  10   1       77.75       72.55     39.82 o 
   7  10   1      127.01       70.89     41.73 o 
   8  10   1      247.61      217.02     47.87 o 
   9  10   1       67.21      105.20     53.93 o 
  -9  11   1       17.34       49.24     45.99 o 
  -8  11   1       10.50       26.74     33.25 o 
  -7  11   1       42.77       75.80     30.72 o 
  -6  11   1       26.58       71.59     28.18 o 
  -5  11   1       24.30       25.00     21.79 o 
  -4  11   1       87.77       90.87     27.18 o 
  -3  11   1      372.08      311.39     42.57 o 
  -2  11   1     2232.74     2371.16     93.45 o 
  -1  11   1      133.85      257.35     53.21 o 
   0  11   1     1156.99     1174.01    210.21 o 
   1  11   1      221.40      258.11     37.93 o 
   2  11   1      594.87      647.06     60.59 o 
   3  11   1      163.06       63.84     47.30 o 
   4  11   1      529.86      605.74     58.91 o 
   5  11   1      126.14       77.24     29.64 o 
   6  11   1        0.84       51.62     46.39 o 
   7  11   1        0.24       50.47     35.17 o 
   8  11   1      329.58      431.41     90.93 o 
  -8  12   1      275.32      119.56     52.62 o 
  -7  12   1      466.50      470.00     71.20 o 
  -6  12   1      340.33      331.60     47.74 o 
  -5  12   1      188.99      192.85     57.10 o 
  -4  12   1      567.82      595.36    103.46 o 
  -3  12   1      182.09      307.73     56.82 o 
  -2  12   1      485.51      523.67     72.99 o 
  -1  12   1     3602.67     3443.79    279.43 o 
   0  12   1      721.44      703.75    104.58 o 
   1  12   1       45.25       56.71     36.71 o 
   2  12   1      536.63      509.42     56.05 o 
   3  12   1     2015.22     2229.72    353.50 o 
   4  12   1       31.98        0.00     26.42 o 
   5  12   1      102.78      170.02     37.46 o 
   6  12   1      463.30      303.40     63.08 o 
   7  12   1       46.12       85.07     45.95 o 
   8  12   1      350.46      299.57     63.60 o 
  -8  13   1        4.40       41.66     40.50 o 
  -7  13   1      462.01      311.18     75.97 o 
  -6  13   1      460.35      403.28     54.77 o 
  -5  13   1        0.22       34.62     27.63 o 
  -4  13   1       16.83       76.70     47.24 o 
  -3  13   1      103.57      100.83     42.94 o 
  -2  13   1      937.54      844.53     95.07 o 
  -1  13   1       72.89       80.32     35.03 o 
   0  13   1       81.78      139.24     43.73 o 
   1  13   1      180.69      184.44     84.96 o 
   2  13   1      502.41      553.98     78.54 o 
   3  13   1      465.88      407.90     80.17 o 
   4  13   1      963.70      928.09     78.09 o 
   5  13   1       37.70       54.00     30.65 o 
   6  13   1        0.35        2.60     52.55 o 
   7  13   1        8.73       16.00     41.54 o 
  -7  14   1       93.71      168.90     71.84 o 
  -6  14   1        3.65       18.17     36.95 o 
  -5  14   1      452.87      512.11     92.77 o 
  -4  14   1      167.00      136.01     46.43 o 
  -3  14   1      150.39      112.87     46.62 o 
  -2  14   1       45.50       24.22     37.32 o 
  -1  14   1      339.30      408.11     70.86 o 
   0  14   1       29.83       70.65     39.65 o 
   1  14   1       21.40       74.51     42.20 o 
   2  14   1       11.48        9.93     34.62 o 
   3  14   1      449.88      582.36    146.04 o 
   4  14   1       12.33       37.09     38.91 o 
   5  14   1      155.19      142.37     74.66 o 
   6  14   1       13.26        0.00     37.42 o 
  -5  15   1        0.64       50.41     42.40 o 
  -4  15   1        7.04       45.62     37.76 o 
  -3  15   1      287.49      238.27     62.29 o 
  -2  15   1      209.94      229.54     60.00 o 
  -1  15   1        2.69       27.35     40.55 o 
   0  15   1      359.04      284.34     79.85 o 
   1  15   1      532.67      463.79     78.74 o 
   2  15   1       87.59       77.88    141.19 o 
   3  15   1       35.40        0.00     39.85 o 
   4  15   1      280.61       31.60     68.76 o 
   5  15   1       50.94        0.00     54.59 o 
  -4  16   1       46.05        4.89     40.95 o 
  -3  16   1       21.23       56.56     98.22 o 
  -2  16   1      163.37      171.83     58.36 o 
  -1  16   1      495.13      524.02     99.40 o 
   0  16   1       70.93       79.09     52.26 o 
   1  16   1       25.01       55.82     50.90 o 
   2  16   1       84.43       46.40     46.12 o 
   3  16   1      267.62      217.50    142.24 o 
 -12   0   2      350.51      451.52    104.05 o 
 -10   0   2       67.30       99.07     50.26 o 
  -8   0   2     3203.77     2814.10     94.67 o 
  -6   0   2     1353.67     1288.40     63.95 o 
  -2   0   2      260.97      394.41     17.76 o 
   0   0   2     1295.03     1066.74     26.80 o 
   2   0   2   119335.58   131215.97   4333.96 o 
   4   0   2      241.40      309.93     56.95 o 
   6   0   2     1566.73     1185.23    211.26 o 
   8   0   2       56.17       63.45     31.03 o 
  10   0   2       34.82       63.98     33.67 o 
 -12   1   2        1.73        0.00     27.33 o 
 -11   1   2      676.23      624.85    116.65 o 
 -10   1   2        1.45       27.85     21.71 o 
  -9   1   2       83.77       65.33     15.68 o 
  -8   1   2      289.42      367.33     30.60 o 
  -7   1   2     2634.57     2257.49     67.03 o 
  -6   1   2      523.34      530.83     33.02 o 
  -5   1   2      220.65      210.82     28.03 o 
  -4   1   2      475.70      431.18    140.73 o 
  -3   1   2     2929.51     2357.61     64.05 o 
  -2   1   2     5580.99     6002.27     88.71 o 
  -1   1   2      203.88      268.62     16.29 o 
   0   1   2     1244.83     1183.57     22.36 o 
   1   1   2    43201.98    45199.35    544.94 o 
   2   1   2    64223.43    67947.81    978.98 o 
   3   1   2     7320.40     7141.60    122.92 o 
   4   1   2      449.85      509.23     25.52 o 
   5   1   2      708.48      705.05     42.74 o 
   6   1   2      118.82      232.32     28.10 o 
   7   1   2      958.67     1096.90     59.62 o 
   8   1   2        0.76        0.00     17.23 o 
   9   1   2        2.72       19.83     21.64 o 
  10   1   2        1.77       22.63     22.81 o 
  11   1   2      348.91      534.55     68.90 o 
 -12   2   2      382.13      492.21     72.20 o 
 -11   2   2       10.26       42.21     26.06 o 
 -10   2   2      523.38      541.62     91.00 o 
  -9   2   2      150.17      191.46     27.08 o 
  -8   2   2      636.90      675.48     38.40 o 
  -7   2   2     1191.83     1033.79     38.57 o 
  -6   2   2      647.73      637.72     29.29 o 
  -5   2   2       34.32       39.96     10.92 o 
  -4   2   2      269.14      205.18     16.57 o 
  -3   2   2     1259.96     1259.66     32.81 o 
  -2   2   2     4766.18     5118.06     86.33 o 
  -1   2   2      677.73      681.34     15.75 o 
   0   2   2      356.95      387.79     13.19 o 
   1   2   2      901.89     1035.35     23.74 o 
   2   2   2     6182.66     5906.05    104.86 o 
   3   2   2      501.65      554.35     25.05 o 
   4   2   2     1100.02     1090.94     36.00 o 
   5   2   2      241.25      247.44     23.09 o 
   6   2   2     2056.83     1922.41     94.34 o 
   7   2   2        7.49       37.33     17.65 o 
   8   2   2      146.54      185.31     28.94 o 
   9   2   2        3.31       57.50     22.75 o 
  10   2   2       90.05       27.98     40.94 o 
  11   2   2       13.25       58.40     40.56 o 
 -12   3   2        8.58      106.68     64.95 o 
 -11   3   2      597.57      585.07    139.94 o 
 -10   3   2       49.95       54.68     25.57 o 
  -9   3   2       86.72      106.57     24.19 o 
  -8   3   2       74.45       81.92     20.77 o 
  -7   3   2     5591.69     4735.24     97.87 o 
  -6   3   2      114.10      120.48     15.31 o 
  -5   3   2       20.14       40.61     11.20 o 
  -4   3   2      236.76      251.79     21.56 o 
  -3   3   2     9280.76     9812.10    155.75 o 
  -2   3   2     2986.89     3472.67     64.86 o 
  -1   3   2      107.88       89.86      8.29 o 
   0   3   2      554.60      581.25     15.92 o 
   1   3   2      772.75      645.30     20.34 o 
   2   3   2     3719.69     3439.92     61.28 o 
   3   3   2     3773.55     3785.20     67.94 o 
   4   3   2       68.34       79.88     10.90 o 
   5   3   2      262.72      283.78     19.48 o 
   6   3   2      240.51      279.32     26.69 o 
   7   3   2      509.88      558.16     44.32 o 
   8   3   2        4.57        7.61     19.43 o 
   9   3   2       39.17       64.08     39.39 o 
  10   3   2       69.55      129.11     46.54 o 
  11   3   2       33.23       70.21     44.55 o 
 -12   4   2       50.98       93.37     49.92 o 
 -11   4   2      109.12      106.87     50.50 o 
 -10   4   2      371.43      413.88     69.22 o 
  -9   4   2        0.15        2.45     18.43 o 
  -8   4   2      428.68      413.64     36.36 o 
  -7   4   2     1354.74     1256.02     60.53 o 
  -6   4   2     1993.66     1733.05     47.61 o 
  -5   4   2     1044.94     1160.19     37.67 o 
  -4   4   2     2615.42     2337.49     59.34 o 
  -3   4   2     1045.26     1007.74     30.64 o 
  -2   4   2    12053.37    13519.99    206.59 o 
  -1   4   2    17776.82    21920.36    297.25 o 
   0   4   2       16.04       19.31      6.08 o 
   1   4   2      763.67      839.30     21.77 o 
   2   4   2     4768.96     4687.18     85.83 o 
   3   4   2      151.63      152.69     13.97 o 
   4   4   2      440.90      492.84     24.61 o 
   5   4   2        5.90        8.59     13.95 o 
   6   4   2      666.06      697.73     39.31 o 
   7   4   2       34.82       88.05     21.71 o 
   8   4   2      239.91      227.56     38.14 o 
   9   4   2       11.31       13.89     36.02 o 
  10   4   2      169.07      107.13     48.43 o 
  11   4   2        6.31       13.34     53.21 o 
 -12   5   2      185.07      128.32     55.27 o 
 -11   5   2        9.97      110.66     45.73 o 
 -10   5   2      223.85      184.18     46.52 o 
  -9   5   2      196.97      218.24     52.09 o 
  -8   5   2        2.51        0.00     15.65 o 
  -7   5   2      800.89      635.46     51.80 o 
  -6   5   2      281.78      294.30     24.65 o 
  -5   5   2        5.06       21.54     10.32 o 
  -4   5   2        1.20       27.18     17.16 o 
  -3   5   2     3920.02     4065.58     83.95 o 
  -2   5   2      345.88      532.17     23.13 o 
  -1   5   2      506.41      529.15     28.86 o 
   0   5   2      150.63      166.09     12.45 o 
   1   5   2      920.58      857.23     35.57 o 
   2   5   2     2205.33     2345.97     90.44 o 
   3   5   2     1964.36     1976.86     48.65 o 
   4   5   2      503.34      505.93     25.61 o 
   5   5   2     1128.98     1142.72     37.65 o 
   6   5   2      225.77      309.96     34.85 o 
   7   5   2     1751.75     1614.88    149.75 o 
   8   5   2      378.42      435.19     70.00 o 
   9   5   2        3.39       59.32     39.15 o 
  10   5   2       26.21       49.69     41.66 o 
 -12   6   2      159.15      238.58    175.17 o 
 -11   6   2        9.19       62.09    106.55 o 
 -10   6   2       30.06        2.74     30.61 o 
  -9   6   2        8.25       21.25     59.51 o 
  -8   6   2      994.00      914.97     72.93 o 
  -7   6   2      243.93      223.05     33.65 o 
  -6   6   2     2213.03     2044.62     55.65 o 
  -5   6   2      999.23     1007.89     39.80 o 
  -4   6   2     3528.84     3397.07     82.53 o 
  -3   6   2      995.75     1254.92     36.30 o 
  -2   6   2     4773.76     4970.77     91.74 o 
  -1   6   2     1153.51     1313.06     37.06 o 
   0   6   2     1864.50     2017.17     43.68 o 
   1   6   2        0.71       13.61     11.97 o 
   2   6   2     1332.15     1157.08     45.31 o 
   3   6   2       31.81       34.05     14.80 o 
   4   6   2      250.38      287.97     34.96 o 
   5   6   2      328.14      402.29     41.34 o 
   6   6   2     2445.12     2248.42    142.09 o 
   7   6   2       28.12       69.58     36.28 o 
   8   6   2      266.51      295.64     64.16 o 
   9   6   2       81.00       96.77     46.80 o 
  10   6   2        5.22       78.03     50.71 o 
 -11   7   2      286.72      350.22     96.71 o 
 -10   7   2       38.65        8.98     40.94 o 
  -9   7   2       18.52       15.22     28.74 o 
  -8   7   2       14.81       46.97     25.04 o 
  -7   7   2     1801.94     1638.01     75.76 o 
  -6   7   2      701.86      607.49     51.88 o 
  -5   7   2        0.48       15.18     11.01 o 
  -4   7   2      778.55      775.55     31.01 o 
  -3   7   2     5492.53     5671.77    104.31 o 
  -2   7   2       33.50       51.12     11.91 o 
  -1   7   2     6746.21     8484.14    164.61 o 
   0   7   2      984.96     1057.17     45.43 o 
   1   7   2      247.95      216.48     24.23 o 
   2   7   2     1584.44     1647.86     57.95 o 
   3   7   2     1478.04     1415.54     84.78 o 
   4   7   2       58.66       91.92     20.72 o 
   5   7   2      592.80      547.03     50.91 o 
   6   7   2        1.58        8.79     20.75 o 
   7   7   2      214.72      372.60     90.74 o 
   8   7   2      211.47      126.72     78.07 o 
   9   7   2       27.85       22.80     40.08 o 
  10   7   2        0.72       60.50     48.99 o 
 -11   8   2       54.94       78.21     63.51 o 
 -10   8   2      118.67       82.28     39.30 o 
  -9   8   2      115.00      129.50     41.69 o 
  -8   8   2     1061.38     1204.17    106.27 o 
  -7   8   2      560.26      486.56     50.59 o 
  -6   8   2      715.79      592.19     54.38 o 
  -5   8   2      142.37      125.25     27.28 o 
  -4   8   2     1577.64     1493.73     67.58 o 
  -3   8   2       74.44      128.77     16.03 o 
  -2   8   2     4278.13     4667.40    106.43 o 
  -1   8   2      148.13      219.04     28.86 o 
   0   8   2      130.67      266.31     38.31 o 
   1   8   2        9.06       23.16     14.11 o 
   2   8   2      903.71      916.81     51.72 o 
   3   8   2      506.25      424.02     38.39 o 
   4   8   2        6.61       23.89     17.27 o 
   5   8   2      156.96      161.95     34.37 o 
   6   8   2      415.52      524.01     58.44 o 
   7   8   2      264.18      294.30     56.79 o 
   8   8   2      133.58      259.76     59.42 o 
   9   8   2       17.18      107.62     61.93 o 
  10   8   2      138.64      157.05     63.77 o 
 -10   9   2        1.64       10.31     36.07 o 
  -9   9   2      393.15      377.28     65.07 o 
  -8   9   2        2.24       47.59     26.70 o 
  -7   9   2      367.60      360.28     46.85 o 
  -6   9   2      166.84      120.08     29.52 o 
  -5   9   2       80.13       56.64     21.55 o 
  -4   9   2      776.01      790.33     66.19 o 
  -3   9   2     2172.42     2063.01     81.41 o 
  -2   9   2     1398.26     1675.36     66.55 o 
  -1   9   2     1434.95     1583.08     54.20 o 
   0   9   2      909.06     1053.69     58.91 o 
   1   9   2     1723.39     1791.97     65.85 o 
   2   9   2      635.72      740.06     49.58 o 
   3   9   2      370.57      402.70     39.60 o 
   4   9   2     1044.11      922.60     94.78 o 
   5   9   2      365.02      404.48     62.57 o 
   6   9   2      288.81      239.80     45.26 o 
   7   9   2     1154.51     1396.33     98.24 o 
   8   9   2       26.55        0.00     43.46 o 
   9   9   2      112.26      131.97     57.10 o 
 -10  10   2       31.46       26.81     37.36 o 
  -9  10   2        3.01       43.29     34.97 o 
  -8  10   2      493.10      448.79     72.89 o 
  -7  10   2      582.70      616.35     61.80 o 
  -6  10   2      738.61      653.71     74.44 o 
  -5  10   2       32.13       89.05     24.64 o 
  -4  10   2     1157.83     1178.28     73.62 o 
  -3  10   2       93.42      103.42     28.19 o 
  -2  10   2     2671.66     2730.45     97.55 o 
  -1  10   2       63.46       87.21     24.80 o 
   0  10   2      427.05      527.90     48.34 o 
   1  10   2       33.62       36.56     23.31 o 
   2  10   2     1683.61     1864.43     73.00 o 
   3  10   2     1072.05     1131.07     73.70 o 
   4  10   2       25.53       43.63     26.07 o 
   5  10   2      311.85      324.83     57.15 o 
   6  10   2      507.32      631.53     80.34 o 
   7  10   2      190.30      189.71     45.89 o 
   8  10   2       65.29      119.64     53.02 o 
   9  10   2       89.92       73.22     51.57 o 
  -9  11   2      107.13      101.86     42.74 o 
  -8  11   2      134.37      115.66     40.65 o 
  -7  11   2     1204.46     1155.61     84.12 o 
  -6  11   2      133.28       85.78     48.47 o 
  -5  11   2      157.04      176.17     34.08 o 
  -4  11   2      824.74      871.39     66.82 o 
  -3  11   2     2798.38     3020.06    110.06 o 
  -2  11   2       57.29        0.41     59.57 o 
  -1  11   2       46.17       85.57     36.28 o 
   0  11   2      114.67      165.10    126.56 o 
   1  11   2     4404.13     4079.31    263.41 o 
   2  11   2      429.97      418.17     78.93 o 
   3  11   2      486.65      561.17     49.47 o 
   4  11   2       13.63       20.36     24.72 o 
   5  11   2      366.10      416.91     65.68 o 
   6  11   2        3.86        0.00     35.89 o 
   7  11   2       76.99       76.71     36.80 o 
   8  11   2        0.56        0.00     47.18 o 
  -9  12   2       68.80      140.25     47.57 o 
  -8  12   2      330.99      347.59     95.39 o 
  -7  12   2      106.25       84.16     32.98 o 
  -6  12   2       43.61       93.71     30.93 o 
  -5  12   2      375.51      346.09     46.84 o 
  -4  12   2       14.86       68.61     27.12 o 
  -3  12   2       29.77       11.48     35.36 o 
  -2  12   2      973.09      988.99    126.49 o 
  -1  12   2       60.31       74.42     37.12 o 
   0  12   2      241.38      340.61     59.22 o 
   1  12   2      670.09      679.19    101.69 o 
   2  12   2      953.76     1046.00     77.36 o 
   3  12   2      615.53      714.55     66.50 o 
   4  12   2       73.13      102.72     45.38 o 
   5  12   2       99.08       76.20     42.11 o 
   6  12   2      229.60      243.69     56.86 o 
   7  12   2      119.80       86.09     56.50 o 
  -8  13   2       94.66      129.58     44.93 o 
  -7  13   2      172.46      185.27     41.54 o 
  -6  13   2        6.40       61.47     43.81 o 
  -5  13   2       47.05       45.48     44.02 o 
  -4  13   2      268.26      244.28     74.66 o 
  -3  13   2      768.75      729.99     87.82 o 
  -2  13   2      289.83      279.49     57.69 o 
  -1  13   2      405.29      454.05     73.19 o 
   0  13   2       45.14       73.40     42.26 o 
   1  13   2        3.36       29.78     34.82 o 
   2  13   2        1.42       61.33     40.23 o 
   3  13   2      437.05      522.73     58.93 o 
   4  13   2        5.33       15.73     29.84 o 
   5  13   2       20.63       73.61     43.10 o 
   6  13   2        1.96       21.23     39.15 o 
   7  13   2      173.64      177.23     52.26 o 
  -7  14   2        8.16       89.25     43.45 o 
  -6  14   2      296.92      394.60     70.01 o 
  -5  14   2      146.99      133.77     43.52 o 
  -4  14   2      271.96      303.07     87.13 o 
  -3  14   2      109.27       99.22     91.39 o 
  -2  14   2      210.29      228.63     56.48 o 
  -1  14   2       79.14      134.90     48.28 o 
   0  14   2      107.71       97.57     42.58 o 
   1  14   2      127.83       82.73     47.83 o 
   2  14   2      303.73      461.58     76.29 o 
   3  14   2      204.86      243.74     57.71 o 
   4  14   2      113.14      149.29     71.91 o 
   5  14   2      132.32      117.16     46.40 o 
   6  14   2      319.72      269.52     66.02 o 
  -6  15   2       22.62       96.38     49.71 o 
  -5  15   2        0.56       28.34     45.94 o 
  -4  15   2        3.67        0.00     43.02 o 
  -3  15   2      337.66      383.17    103.86 o 
  -2  15   2       39.23      140.89     52.60 o 
  -1  15   2       30.45       29.68     41.45 o 
   0  15   2      434.51      407.23     77.48 o 
   1  15   2      163.04       45.62     44.29 o 
   2  15   2        1.27       37.78     42.56 o 
   3  15   2       95.90       91.76     48.35 o 
   4  15   2      187.75       92.38     68.23 o 
  -4  16   2       76.06      163.30     56.55 o 
  -3  16   2        1.65        0.00     42.50 o 
  -2  16   2      329.36      344.57     71.29 o 
  -1  16   2      261.92      230.96     65.88 o 
   0  16   2       11.57        0.00     64.49 o 
   1  16   2       40.12       21.55     45.80 o 
   2  16   2      356.76      552.48    103.66 o 
 -13   0   3       11.82       75.58     59.18 o 
 -11   0   3      315.73      381.97     76.89 o 
  -9   0   3      432.68      444.75     45.69 o 
  -7   0   3      419.57      461.37     50.32 o 
  -5   0   3       78.15      244.90     32.70 o 
  -3   0   3     1568.71     1556.05     43.54 o 
  -1   0   3     2523.22     2408.92     65.42 o 
   1   0   3    50182.31    51251.82    817.48 o 
   3   0   3     1462.64     1437.91    199.38 o 
   5   0   3      162.88      329.75     71.12 o 
   7   0   3       41.85        4.48     30.05 o 
   9   0   3      860.84     1023.49    138.17 o 
  11   0   3      302.53      211.18     89.82 o 
 -13   1   3        0.14      122.72     38.09 o 
 -12   1   3      390.29      344.87     58.70 o 
 -11   1   3       16.95       52.71     31.46 o 
 -10   1   3      466.55      465.03     37.79 o 
  -9   1   3        0.94        1.57     14.58 o 
  -8   1   3      796.85      824.08     42.64 o 
  -7   1   3     1024.83     1086.93     46.49 o 
  -6   1   3       29.52       30.67     12.69 o 
  -5   1   3      322.13      391.21     29.10 o 
  -4   1   3     2046.43     1905.50     46.99 o 
  -3   1   3     3721.11     3746.92     64.78 o 
  -2   1   3     5318.63     5187.94     75.82 o 
  -1   1   3     6236.79     6100.73     80.35 o 
   0   1   3      597.71      668.35     19.47 o 
   1   1   3      732.38      748.89     19.34 o 
   2   1   3     4923.09     4443.11     83.53 o 
   3   1   3      302.21      301.21     19.81 o 
   4   1   3      181.48      175.38     22.77 o 
   5   1   3      630.52      603.17     42.31 o 
   6   1   3      435.75      463.37     40.11 o 
   7   1   3      114.69      176.78     27.42 o 
   8   1   3      173.92      210.31     31.83 o 
   9   1   3       57.38       77.36     26.65 o 
  10   1   3      232.65      319.11     41.61 o 
  11   1   3        2.38       68.53     45.11 o 
 -12   2   3        5.61        0.00     29.16 o 
 -11   2   3        8.04       78.28     34.42 o 
 -10   2   3       71.04       56.84     19.54 o 
  -9   2   3      535.94      482.25     40.31 o 
  -8   2   3       43.12       73.73     22.56 o 
  -7   2   3      766.86      737.13     39.32 o 
  -6   2   3     2368.17     2255.85     63.61 o 
  -5   2   3     3017.98     2829.36     85.20 o 
  -4   2   3      365.76      421.70     24.52 o 
  -3   2   3    21483.94    22768.09    308.08 o 
  -2   2   3        7.48       14.40      5.54 o 
  -1   2   3     2387.91     2313.75     38.38 o 
   0   2   3     1410.01     1322.92     27.88 o 
   1   2   3      143.37      163.61     10.73 o 
   2   2   3      510.41      657.15     26.48 o 
   3   2   3       48.72       47.81     18.14 o 
   4   2   3     2666.03     2665.80     70.00 o 
   5   2   3     1830.47     1811.42     52.91 o 
   6   2   3        1.08       30.70     16.48 o 
   7   2   3       91.19      143.74     25.77 o 
   8   2   3       77.30      106.38     26.80 o 
   9   2   3      135.94      142.37     30.91 o 
  10   2   3        8.06        1.20     40.02 o 
 -12   3   3      129.96      194.46     75.58 o 
 -11   3   3       41.89       37.17     25.84 o 
 -10   3   3      267.49      334.91     42.30 o 
  -9   3   3        2.31       33.99     22.99 o 
  -8   3   3     1709.44     1481.82     58.11 o 
  -7   3   3     1143.01     1038.04     59.72 o 
  -6   3   3     1633.22     1623.29     64.36 o 
  -5   3   3       70.56       94.97     15.21 o 
  -4   3   3     4165.06     3685.02     77.17 o 
  -3   3   3      176.73      216.35     19.76 o 
  -2   3   3     2513.86     2416.17     46.93 o 
  -1   3   3     1098.97     1153.49     27.07 o 
   0   3   3    11520.01    11277.07    149.05 o 
   1   3   3     1214.07     1071.21     24.70 o 
   2   3   3      757.17      749.42     24.88 o 
   3   3   3       75.91       77.75     19.95 o 
   4   3   3      618.55      617.55     32.76 o 
   5   3   3      365.54      406.98     29.71 o 
   6   3   3     1847.29     1733.21     65.40 o 
   7   3   3      126.22      120.79     25.66 o 
   8   3   3      125.31      130.11     26.77 o 
   9   3   3       11.92       21.76     26.61 o 
  10   3   3      452.45      568.53     86.18 o 
 -12   4   3        9.83       54.00     44.08 o 
 -11   4   3       12.23       27.68     63.25 o 
 -10   4   3        4.39       10.64     20.01 o 
  -9   4   3     1217.17     1082.31    143.39 o 
  -8   4   3       33.37        0.20     26.99 o 
  -7   4   3      523.63      539.76     34.79 o 
  -6   4   3      156.79      140.34     21.00 o 
  -5   4   3     3089.73     2971.10     67.91 o 
  -4   4   3       48.11       45.63     13.45 o 
  -3   4   3     9762.23    10929.15    195.34 o 
  -2   4   3     1532.25     1643.13     41.48 o 
  -1   4   3     1914.41     1898.15     35.64 o 
   0   4   3        0.24       10.16      5.80 o 
   1   4   3     6653.39     6141.86    101.08 o 
   2   4   3      587.42      640.62     24.78 o 
   3   4   3      243.73      279.22     19.28 o 
   4   4   3        2.59       30.33      9.99 o 
   5   4   3     1180.12     1046.87     69.36 o 
   6   4   3       36.76       25.93     17.17 o 
   7   4   3       72.48      116.87     29.18 o 
   8   4   3       30.27       54.98     27.23 o 
   9   4   3      398.73      384.47     68.89 o 
  10   4   3        4.86       57.92     43.40 o 
 -12   5   3      136.03       92.90    100.05 o 
 -11   5   3       19.87       64.82     53.01 o 
 -10   5   3       79.77      117.22     37.75 o 
  -9   5   3      240.22      279.73     31.26 o 
  -8   5   3     1470.62     1290.15     49.30 o 
  -7   5   3      330.31      432.92     32.53 o 
  -6   5   3        8.14       17.01     11.55 o 
  -5   5   3      637.33      734.17     33.02 o 
  -4   5   3    25928.10    28369.03    422.80 o 
  -3   5   3      956.75     1077.95     36.28 o 
  -2   5   3      113.31      133.75     12.39 o 
  -1   5   3      229.90      294.13     15.98 o 
   0   5   3    13178.91    13329.96    167.10 o 
   1   5   3      231.47      242.15     14.80 o 
   2   5   3      824.77      824.98     28.09 o 
   3   5   3      492.47      526.46     26.20 o 
   4   5   3     2320.18     2300.34     53.90 o 
   5   5   3       18.98        0.00     17.06 o 
   6   5   3      624.62      749.71     62.63 o 
   7   5   3        5.27        8.30     25.66 o 
   8   5   3      159.01      126.77     48.09 o 
   9   5   3        7.24       32.71     38.58 o 
  10   5   3       27.62       40.04     45.90 o 
 -12   6   3        4.71       39.14     59.18 o 
 -11   6   3       31.66       67.97     55.24 o 
 -10   6   3        0.23       77.57     67.90 o 
  -9   6   3      650.31      601.85     58.35 o 
  -8   6   3       31.93       45.97     23.29 o 
  -7   6   3      294.93      324.14     28.38 o 
  -6   6   3      410.75      418.56     38.02 o 
  -5   6   3     4642.89     4566.64     93.73 o 
  -4   6   3        1.11       19.11     11.35 o 
  -3   6   3     5752.85     6299.27    103.16 o 
  -2   6   3       36.75       61.56     12.06 o 
  -1   6   3     1108.23     1168.21     31.23 o 
   0   6   3       65.24       71.96     14.81 o 
   1   6   3     5235.13     4798.14    115.17 o 
   2   6   3     1192.57     1184.96     42.72 o 
   3   6   3      433.39      417.27     30.86 o 
   4   6   3      299.60      322.02     28.21 o 
   5   6   3     3698.37     3321.32     99.58 o 
   6   6   3      165.85      129.37     32.77 o 
   7   6   3       46.84      108.09     30.33 o 
   8   6   3       59.71       29.72     40.35 o 
   9   6   3       72.37      141.69     53.93 o 
  10   6   3        2.21       16.69     45.50 o 
 -11   7   3        2.93        0.00     32.41 o 
 -10   7   3      137.65      118.54     55.11 o 
  -9   7   3       21.19       40.76     26.34 o 
  -8   7   3     1391.56     1186.87     77.49 o 
  -7   7   3      157.93      162.41     33.90 o 
  -6   7   3      357.77      318.59     40.80 o 
  -5   7   3       25.44       42.50     13.61 o 
  -4   7   3     3018.64     2797.63     65.21 o 
  -3   7   3      502.37      660.67     31.89 o 
  -2   7   3       31.24       44.74     11.99 o 
  -1   7   3      345.83      496.65     30.85 o 
   0   7   3     2870.96     2787.72     62.40 o 
   1   7   3      677.52      754.87     46.08 o 
   2   7   3      575.61      584.18     40.74 o 
   3   7   3      150.26      175.08     23.96 o 
   4   7   3     1728.44     1565.78     54.92 o 
   5   7   3       18.65        5.46     19.51 o 
   6   7   3      923.55     1037.99     64.85 o 
   7   7   3      114.83      123.09     47.68 o 
   8   7   3       29.90       19.82     39.93 o 
   9   7   3       89.61       94.62     48.36 o 
 -11   8   3       59.29       67.43     40.19 o 
 -10   8   3      279.27      304.60     57.35 o 
  -9   8   3     2062.75     1793.41     91.96 o 
  -8   8   3        2.57        0.00     37.63 o 
  -7   8   3      282.35      230.28     54.12 o 
  -6   8   3        2.05        0.00     17.70 o 
  -5   8   3     1985.08     1593.22     84.99 o 
  -4   8   3      554.48      587.74     31.97 o 
  -3   8   3       97.68      102.46     16.31 o 
  -2   8   3       73.38      114.15     17.00 o 
  -1   8   3       26.79       26.36     18.27 o 
   0   8   3       15.81       48.64     11.11 o 
   1   8   3     5768.40     6071.29    141.28 o 
   2   8   3      653.30      676.36     46.89 o 
   3   8   3       61.56       98.50     23.67 o 
   4   8   3       13.36        5.28     16.43 o 
   5   8   3     1672.36     1519.72    103.39 o 
   6   8   3      160.78      130.01     36.09 o 
   7   8   3      166.55      261.69     61.26 o 
   8   8   3       48.81      103.12     48.22 o 
   9   8   3      173.47      176.46     96.77 o 
 -11   9   3       36.51        5.66     49.21 o 
 -10   9   3        9.54        7.42     35.23 o 
  -9   9   3      136.67      119.62     38.49 o 
  -8   9   3      983.25      866.90     71.55 o 
  -7   9   3       28.69       17.91     20.88 o 
  -6   9   3      700.52      626.33     59.07 o 
  -5   9   3       49.73       70.25     24.37 o 
  -4   9   3     2984.77     2765.67    100.38 o 
  -3   9   3      107.61      139.52     18.38 o 
  -2   9   3      106.58      182.91     24.03 o 
  -1   9   3      491.23      710.11     53.01 o 
   0   9   3     1082.76     1220.82     58.49 o 
   1   9   3      327.21      351.35     37.22 o 
   2   9   3     1048.73     1017.48     60.00 o 
   3   9   3      332.69      347.93     47.16 o 
   4   9   3      320.94      442.71     59.75 o 
   5   9   3      346.25      276.32     38.25 o 
   6   9   3      504.40      511.44     61.65 o 
   7   9   3      104.12       85.00     47.53 o 
   8   9   3       29.92      100.68     57.77 o 
   9   9   3        1.12       32.48     82.27 o 
 -10  10   3       21.16       12.22     35.03 o 
  -9  10   3      304.48      317.95     61.63 o 
  -8  10   3      149.30      143.06     36.65 o 
  -7  10   3      175.11      110.86     45.78 o 
  -6  10   3      164.16      114.91     31.93 o 
  -5  10   3       87.33       98.95     27.12 o 
  -4  10   3        6.13       16.46     21.45 o 
  -3  10   3      230.24      272.00     38.02 o 
  -2  10   3      423.01      489.31     45.58 o 
  -1  10   3      323.00      344.03     54.81 o 
   0  10   3       11.09       18.74     20.71 o 
   1  10   3     1424.33     1480.52     75.85 o 
   2  10   3       68.05       95.08     23.82 o 
   3  10   3       51.95       23.33     23.04 o 
   4  10   3      318.58      331.51     46.82 o 
   5  10   3      901.91     1051.26     99.89 o 
   6  10   3      201.43      131.97     51.67 o 
   7  10   3       50.75       36.90     49.34 o 
   8  10   3       16.11        0.00     47.02 o 
  -9  11   3       19.46       12.51     36.23 o 
  -8  11   3      279.20      272.45     52.23 o 
  -7  11   3      117.87      116.52     30.21 o 
  -6  11   3       44.26       61.71     29.64 o 
  -5  11   3       11.61       17.84     22.13 o 
  -4  11   3       69.96       55.67     26.27 o 
  -3  11   3      411.80      298.07     56.14 o 
  -2  11   3      156.29      161.16     43.91 o 
  -1  11   3      300.29      249.48     49.84 o 
   0  11   3     2511.03     2452.79    117.55 o 
   1  11   3     1079.87     1051.11    123.67 o 
   2  11   3     1117.26     1233.91    109.36 o 
   3  11   3      359.41      373.80     41.27 o 
   4  11   3      117.68      145.79     44.65 o 
   5  11   3       61.33       29.43     32.08 o 
   6  11   3      102.02      109.97     77.50 o 
   7  11   3       67.71       63.01     54.03 o 
   8  11   3       24.83       56.45    104.32 o 
  -9  12   3      148.66      199.66     68.89 o 
  -8  12   3       51.57       58.93     33.71 o 
  -7  12   3      494.62      405.21     54.79 o 
  -6  12   3      292.19      281.39     46.94 o 
  -5  12   3       63.94       96.01     32.57 o 
  -4  12   3        7.05       21.44     30.65 o 
  -3  12   3      253.94      217.06     51.27 o 
  -2  12   3       49.07       97.49     39.24 o 
  -1  12   3      522.26      447.03     69.09 o 
   0  12   3      128.58      147.32     46.27 o 
   1  12   3     1040.79     1093.93    148.82 o 
   2  12   3       45.59       14.93     26.00 o 
   3  12   3        9.47       60.69     29.39 o 
   4  12   3       43.67       85.67     41.40 o 
   5  12   3      166.07      109.98     41.53 o 
   6  12   3        7.21       20.03     46.38 o 
   7  12   3        5.75       52.37     53.36 o 
  -8  13   3      327.55      317.76     52.22 o 
  -7  13   3       47.04       42.09     35.79 o 
  -6  13   3       57.50       91.22     40.75 o 
  -5  13   3      819.04      600.39    140.21 o 
  -4  13   3      645.07      635.06     82.67 o 
  -3  13   3      265.03      216.83     54.33 o 
  -2  13   3        0.99        0.00     50.12 o 
  -1  13   3      101.91      152.11     49.54 o 
   0  13   3      140.38      180.08     47.43 o 
   1  13   3       24.06       68.67     71.97 o 
   2  13   3       24.88       77.01     41.46 o 
   3  13   3      160.06      114.79     36.00 o 
   4  13   3      466.00      334.44     62.30 o 
   5  13   3      117.60       67.28     37.40 o 
   6  13   3      301.56      227.88     52.98 o 
  -7  14   3      252.60      210.96     59.24 o 
  -6  14   3      131.84      143.88     88.57 o 
  -5  14   3      341.88      317.28     84.77 o 
  -4  14   3       14.48        0.00     35.12 o 
  -3  14   3      356.40      245.15     57.60 o 
  -2  14   3      189.19      194.88     53.04 o 
  -1  14   3       56.40       42.60     40.06 o 
   0  14   3       59.90      114.40     44.46 o 
   1  14   3      198.52      168.14     74.73 o 
   2  14   3      216.26      118.11     89.82 o 
   3  14   3       36.77       60.87     43.83 o 
   4  14   3       72.65       34.85     42.49 o 
   5  14   3      384.43      319.79     61.29 o 
  -6  15   3       83.21      100.81     64.03 o 
  -5  15   3       57.17       63.87     45.32 o 
  -4  15   3      241.27      183.27     58.53 o 
  -3  15   3        4.58        0.00     63.44 o 
  -2  15   3        0.74       51.70     57.47 o 
  -1  15   3      265.61      290.67     64.38 o 
   0  15   3      127.65      176.70     55.40 o 
   1  15   3       49.15       22.86     41.04 o 
   2  15   3      335.29      450.86    119.67 o 
   3  15   3       66.64        0.00     59.57 o 
   4  15   3       44.66       28.08     51.04 o 
  -4  16   3        0.16       79.33     52.78 o 
  -3  16   3      413.94      454.74     79.66 o 
  -2  16   3      104.48       45.87     68.82 o 
  -1  16   3       86.00       77.84     51.25 o 
   0  16   3      105.14       97.80     52.28 o 
   1  16   3      250.02      244.75     65.68 o 
   2  16   3       57.89       62.23     46.74 o 
 -12   0   4       15.68      101.30     49.86 o 
 -10   0   4     1059.70     1158.15    112.85 o 
  -8   0   4      457.53      374.23     69.81 o 
  -6   0   4     1066.39      933.78    141.58 o 
  -4   0   4     1470.51     1351.00     52.02 o 
  -2   0   4     3283.29     3119.19     71.76 o 
   0   0   4     3147.24     2892.19     66.31 o 
   2   0   4     1516.17     1573.85     59.27 o 
   4   0   4       25.77      546.12     84.37 o 
   6   0   4        0.17        0.00     17.56 o 
   8   0   4      239.98      258.10     80.17 o 
  10   0   4       18.73        0.00     38.25 o 
 -13   1   4        2.51        0.00     31.36 o 
 -12   1   4      176.88      246.08     52.93 o 
 -11   1   4      492.10      534.92     71.00 o 
 -10   1   4        0.40        0.00     17.71 o 
  -9   1   4     1476.39     1303.00     55.22 o 
  -8   1   4       84.42       61.90     28.75 o 
  -7   1   4      406.40      445.23     37.22 o 
  -6   1   4     2477.89     2416.62     81.01 o 
  -5   1   4     2168.33     1898.52     59.46 o 
  -4   1   4      401.00      418.39     23.14 o 
  -3   1   4     1041.84     1009.62     25.28 o 
  -2   1   4      463.60      467.29     17.39 o 
  -1   1   4       34.93       44.18      9.30 o 
   0   1   4      767.75      769.12     23.11 o 
   1   1   4       82.67       41.15      7.81 o 
   2   1   4      107.39      113.77     12.54 o 
   3   1   4    14422.67    13285.41    250.92 o 
   4   1   4     9645.70     9329.73    193.39 o 
   5   1   4      784.67      866.23     58.62 o 
   6   1   4        9.13       48.00     17.21 o 
   7   1   4      691.45      706.65     54.13 o 
   8   1   4        7.87       21.73     21.51 o 
   9   1   4       58.23       91.88     29.90 o 
  10   1   4        1.90       18.12     30.57 o 
 -13   2   4        9.91       70.73     58.65 o 
 -12   2   4       32.26       81.14     37.46 o 
 -11   2   4       82.76       62.44     25.43 o 
 -10   2   4      676.38      714.78     61.46 o 
  -9   2   4       25.64       24.51     14.64 o 
  -8   2   4     1862.78     1641.80     71.01 o 
  -7   2   4      410.49      501.69     60.60 o 
  -6   2   4     3126.44     3016.88     72.65 o 
  -5   2   4      478.89      518.36     30.38 o 
  -4   2   4     3678.33     3378.64     72.04 o 
  -3   2   4        0.30       12.37      6.38 o 
  -2   2   4     1602.98     1542.06     31.81 o 
  -1   2   4     1411.65     1303.00     49.25 o 
   0   2   4     1334.33     1115.21     25.66 o 
   1   2   4       29.79       30.29      8.20 o 
   2   2   4      437.88      438.46     22.75 o 
   3   2   4      313.31      326.50     37.13 o 
   4   2   4     7262.92     6547.10    125.67 o 
   5   2   4      130.91      109.88     22.28 o 
   6   2   4      251.76      307.77     34.12 o 
   7   2   4       92.07       79.48     22.48 o 
   8   2   4      300.24      297.83     38.22 o 
   9   2   4        2.06        2.84     32.52 o 
  10   2   4       36.32       80.23     35.62 o 
 -12   3   4      119.74      184.97     52.22 o 
 -11   3   4      533.69      582.51     98.40 o 
 -10   3   4       18.56       45.13     19.93 o 
  -9   3   4     2097.34     1937.80    136.14 o 
  -8   3   4       98.82       83.82     19.32 o 
  -7   3   4        3.53        5.81     12.33 o 
  -6   3   4       10.89        0.00     14.58 o 
  -5   3   4     5782.23     5293.28    157.92 o 
  -4   3   4      945.45      917.43     45.89 o 
  -3   3   4     2222.70     2379.23     43.60 o 
  -2   3   4       27.29       36.42     11.00 o 
  -1   3   4     9031.77     8935.92    117.87 o 
   0   3   4        0.43        2.65      7.44 o 
   1   3   4     2003.02     1835.13     36.61 o 
   2   3   4       22.75       15.62      7.49 o 
   3   3   4      255.66      238.82     22.21 o 
   4   3   4      648.07      691.48     36.82 o 
   5   3   4     1799.38     1736.20     64.04 o 
   6   3   4        1.54        0.00     17.21 o 
   7   3   4      100.25      134.78     32.17 o 
   8   3   4       78.74      110.11     32.27 o 
   9   3   4       90.77       93.65     51.54 o 
  10   3   4        0.21        0.00     38.29 o 
 -12   4   4       71.76        0.00     46.98 o 
 -11   4   4      155.44      124.52     62.59 o 
 -10   4   4     1359.02     1485.83     60.68 o 
  -9   4   4        6.25        2.53     17.93 o 
  -8   4   4      681.39      734.90     43.42 o 
  -7   4   4       38.32       92.15     18.57 o 
  -6   4   4     2925.32     2705.79     68.67 o 
  -5   4   4     1263.89     1317.12     42.85 o 
  -4   4   4     1832.51     1747.78     52.42 o 
  -3   4   4       42.00       54.86     10.28 o 
  -2   4   4     5997.52     6216.29     89.05 o 
  -1   4   4        5.10       20.74      7.25 o 
   0   4   4     7828.42     6962.63     97.29 o 
   1   4   4     4327.85     4146.51     65.66 o 
   2   4   4      513.45      543.46     22.66 o 
   3   4   4      350.50      380.26     22.53 o 
   4   4   4     1777.71     1706.65     62.61 o 
   5   4   4       23.79       32.04     16.84 o 
   6   4   4      106.79      127.24     32.65 o 
   7   4   4       53.70       44.71     38.22 o 
   8   4   4      301.36      405.44     59.04 o 
   9   4   4       22.78      106.33     43.51 o 
  10   4   4       87.94      106.68     50.38 o 
 -12   5   4        0.83       23.75     54.59 o 
 -11   5   4        9.93       92.43     33.09 o 
 -10   5   4      433.67      367.14     45.29 o 
  -9   5   4       92.17       73.41     26.16 o 
  -8   5   4       14.84       34.19     18.68 o 
  -7   5   4       20.25       16.15     19.45 o 
  -6   5   4      293.76      311.11     29.42 o 
  -5   5   4     6798.48     6659.02    139.70 o 
  -4   5   4       64.18       58.56     14.80 o 
  -3   5   4       14.67       29.61      9.38 o 
  -2   5   4        1.92        0.88      7.94 o 
  -1   5   4     5593.98     5053.23     82.16 o 
   0   5   4      102.66      109.55     11.42 o 
   1   5   4     1149.81      880.31     28.46 o 
   2   5   4      193.54      217.39     16.52 o 
   3   5   4      774.98      708.40     30.09 o 
   4   5   4       40.87       52.41     15.73 o 
   5   5   4     1036.88     1089.27     73.78 o 
   6   5   4       52.35       20.42     23.10 o 
   7   5   4      234.45      217.38     40.19 o 
   8   5   4        6.41       13.37     27.81 o 
   9   5   4      399.27      526.07     85.12 o 
 -12   6   4        0.00        0.00     45.53 o 
 -11   6   4      437.08      345.21     59.56 o 
 -10   6   4       32.15       85.71     27.95 o 
  -9   6   4      224.02      172.93     34.44 o 
  -8   6   4       88.49       92.29     19.75 o 
  -7   6   4       81.08      140.03     29.81 o 
  -6   6   4     2796.33     2599.67     68.57 o 
  -5   6   4       41.21       60.70     15.15 o 
  -4   6   4     4079.77     4112.04     93.04 o 
  -3   6   4     1362.97     1492.55     46.53 o 
  -2   6   4     2114.32     2115.13     43.66 o 
  -1   6   4      239.95      263.83     24.68 o 
   0   6   4     4554.64     4306.68     74.88 o 
   1   6   4     2693.37     2493.55     53.98 o 
   2   6   4        7.72       30.98     11.31 o 
   3   6   4        1.78       10.38     14.70 o 
   4   6   4     3311.73     3066.93     94.24 o 
   5   6   4        2.77       42.97     21.01 o 
   6   6   4      306.07      287.87     42.60 o 
   7   6   4        0.14        4.01     30.23 o 
   8   6   4      583.44      621.44     89.11 o 
   9   6   4       39.48       63.43     46.82 o 
 -12   7   4       75.64      107.20     67.97 o 
 -11   7   4      114.56      159.90     48.32 o 
 -10   7   4      176.39      164.37     37.42 o 
  -9   7   4     1520.83     1467.56     86.74 o 
  -8   7   4      765.18      767.74    198.60 o 
  -7   7   4       84.77       88.49     26.59 o 
  -6   7   4      294.84      355.17     28.70 o 
  -5   7   4     6414.09     6198.73    121.48 o 
  -4   7   4      572.01      629.63     34.95 o 
  -3   7   4       43.09       60.21     16.73 o 
  -2   7   4      161.62      180.85     16.14 o 
  -1   7   4    10002.52    10163.80    138.64 o 
   0   7   4       41.29       68.27     11.67 o 
   1   7   4     1041.35     1056.13     44.55 o 
   2   7   4     1328.00     1377.51     50.29 o 
   3   7   4      276.22      307.14     30.22 o 
   4   7   4      669.02      683.23     91.65 o 
   5   7   4      767.50      808.23     57.44 o 
   6   7   4        0.64       34.05     32.98 o 
   7   7   4        7.35       37.61     37.66 o 
   8   7   4        4.18        8.17     42.38 o 
   9   7   4      245.09      371.12     78.79 o 
 -11   8   4       71.24       87.60     40.93 o 
 -10   8   4     1260.01     1149.15     87.48 o 
  -9   8   4        3.53       32.91     27.51 o 
  -8   8   4       78.52       14.83     23.07 o 
  -7   8   4        4.00       18.01     23.51 o 
  -6   8   4     1889.52     1716.35     79.84 o 
  -5   8   4        7.62       18.65     23.77 o 
  -4   8   4      505.77      519.81     33.17 o 
  -3   8   4      465.01      432.10     29.97 o 
  -2   8   4      353.10      349.01     22.78 o 
  -1   8   4      841.09      835.07     29.38 o 
   0   8   4     8214.81     8374.82    161.05 o 
   1   8   4       54.05       54.05     17.78 o 
   2   8   4      195.65      232.67     31.60 o 
   3   8   4        1.69       20.71     17.17 o 
   4   8   4      850.38      775.40     57.26 o 
   5   8   4       37.51       16.07     20.74 o 
   6   8   4       94.87       50.73     30.02 o 
   7   8   4       14.39       55.37     42.78 o 
   8   8   4      169.52      266.94    119.21 o 
   9   8   4      132.15      139.99     58.23 o 
 -11   9   4       71.67       18.76     50.52 o 
 -10   9   4       20.74        6.89     32.84 o 
  -9   9   4      130.27      169.88     39.04 o 
  -8   9   4        5.51        0.00     21.94 o 
  -7   9   4     1033.49      885.99     71.41 o 
  -6   9   4        7.96        8.11     22.22 o 
  -5   9   4     1569.06     1392.85     81.80 o 
  -4   9   4      424.81      456.80     48.54 o 
  -3   9   4      281.74      324.33     27.34 o 
  -2   9   4      564.16      695.97     33.16 o 
  -1   9   4     2139.81     2178.20     65.86 o 
   0   9   4      922.23     1012.80     73.03 o 
   1   9   4      329.47      401.16     43.96 o 
   2   9   4       19.86       36.18     17.36 o 
   3   9   4      908.37      967.18     54.19 o 
   4   9   4      340.90      286.14     36.68 o 
   5   9   4       69.60       89.31     27.05 o 
   6   9   4      290.79      204.70     56.75 o 
   7   9   4       13.81       42.71     66.99 o 
   8   9   4       95.25      143.47     56.67 o 
 -10  10   4      319.38      333.48     63.29 o 
  -9  10   4       12.34       12.05     27.26 o 
  -8  10   4       19.51        0.00     25.30 o 
  -7  10   4       63.66        0.00     28.34 o 
  -6  10   4      302.17      283.57     42.55 o 
  -5  10   4      983.96      958.39     71.86 o 
  -4  10   4     1208.13     1225.82     73.68 o 
  -3  10   4      147.81      137.22     30.28 o 
  -2  10   4      359.48      490.94     47.39 o 
  -1  10   4        0.04       19.07     21.83 o 
   0  10   4     1794.18     1766.06    138.22 o 
   1  10   4       12.95       19.72     18.69 o 
   2  10   4      326.65      333.14     45.67 o 
   3  10   4      165.19      140.10     29.14 o 
   4  10   4      758.05      795.63     64.74 o 
   5  10   4      277.09      210.80     44.30 o 
   6  10   4       13.14        0.00     42.38 o 
   7  10   4       16.48       37.48     47.72 o 
   8  10   4       37.93       68.74     51.30 o 
 -10  11   4       74.87       63.13     44.27 o 
  -9  11   4       11.48        0.00     29.41 o 
  -8  11   4       19.40       20.77     28.53 o 
  -7  11   4      127.49      189.40     39.41 o 
  -6  11   4      283.22      263.90     42.91 o 
  -5  11   4      144.13      133.81     59.58 o 
  -4  11   4       84.87      107.33     31.38 o 
  -3  11   4      337.16      260.89     51.21 o 
  -2  11   4     1435.37     1293.79    115.08 o 
  -1  11   4     2068.03     2069.85     87.71 o 
   0  11   4        3.35       20.30     22.28 o 
   1  11   4       18.29       20.92     18.96 o 
   2  11   4      107.80      103.94     24.16 o 
   3  11   4      456.83      454.81     48.94 o 
   4  11   4       13.67        8.76     32.08 o 
   5  11   4       74.49       21.46     34.69 o 
   6  11   4       17.29       31.01     43.00 o 
   7  11   4       84.09      119.95     66.79 o 
  -9  12   4       15.89      108.12     52.58 o 
  -8  12   4       39.44       54.58     31.07 o 
  -7  12   4      167.37      119.55     40.45 o 
  -6  12   4      624.46      658.32     67.27 o 
  -5  12   4      194.04      211.87     54.47 o 
  -4  12   4       33.19       12.22     34.58 o 
  -3  12   4      381.20      319.46     58.97 o 
  -2  12   4       98.58       86.16     38.05 o 
  -1  12   4       35.41       25.37     29.54 o 
   0  12   4     1035.22     1074.39    103.35 o 
   1  12   4      114.23      125.71     32.83 o 
   2  12   4      169.56      139.77     44.23 o 
   3  12   4      627.12      672.92     58.55 o 
   4  12   4      135.58       97.22     39.89 o 
   5  12   4       26.97       55.89     35.18 o 
   6  12   4        0.89       46.18     52.34 o 
  -8  13   4       21.73       40.22     32.92 o 
  -7  13   4        7.31       22.71     34.51 o 
  -6  13   4      224.78      171.04     54.25 o 
  -5  13   4      421.51      286.30     62.60 o 
  -4  13   4      146.55      150.27     49.44 o 
  -3  13   4       65.99       80.89     66.00 o 
  -2  13   4       25.00        0.00     32.24 o 
  -1  13   4      280.43      285.00     58.36 o 
   0  13   4       90.04       64.59     43.89 o 
   1  13   4      386.08      178.41     93.10 o 
   2  13   4      238.03      181.49     36.67 o 
   3  13   4      108.96      118.73     38.61 o 
   4  13   4       35.85        0.00     28.74 o 
   5  13   4      566.92      492.97     88.67 o 
  -7  14   4       71.28      100.63     44.25 o 
  -6  14   4      325.20      363.30     70.46 o 
  -5  14   4       67.55       83.04     56.55 o 
  -4  14   4      321.60      290.14     66.85 o 
  -3  14   4       51.69       60.84     44.84 o 
  -2  14   4      561.18      538.45    111.21 o 
  -1  14   4        0.03        0.00     37.68 o 
   0  14   4        7.66       34.77    114.16 o 
   1  14   4       27.11       55.13     40.01 o 
   2  14   4       82.61      142.36     45.01 o 
   3  14   4        0.32        0.00     75.52 o 
   4  14   4       50.79       92.79     41.05 o 
  -5  15   4      247.12      181.27     61.14 o 
  -4  15   4       40.37       75.33     49.13 o 
  -3  15   4        1.75       48.07     46.02 o 
  -2  15   4        8.14        3.58     41.45 o 
  -1  15   4      414.36      451.36    134.43 o 
   0  15   4       86.27       94.63     53.41 o 
   1  15   4      306.19      414.28     71.02 o 
   2  15   4       67.75        9.20     36.99 o 
   3  15   4      168.96       77.40     74.07 o 
  -3  16   4       79.07      106.46     61.11 o 
  -2  16   4      123.40      198.52     60.73 o 
  -1  16   4        1.41       93.23     55.11 o 
   0  16   4      226.94      316.91     71.54 o 
 -13   0   5      118.50      298.91     85.55 o 
 -11   0   5      156.37      139.30     67.77 o 
  -9   0   5        4.24       44.41     24.40 o 
  -7   0   5     2013.41     1788.22    122.16 o 
  -5   0   5     1403.36     1651.91     97.64 o 
  -3   0   5      277.83      232.51     23.84 o 
  -1   0   5     2684.13     2473.24     64.06 o 
   1   0   5     3427.80     3048.14     73.13 o 
   3   0   5    11068.11     9737.85    283.06 o 
   5   0   5      172.69       82.65     31.46 o 
   7   0   5       59.30       64.87     30.18 o 
   9   0   5        8.39       51.08     33.81 o 
 -13   1   5        0.02       10.94     48.09 o 
 -12   1   5        4.56        0.00     25.51 o 
 -11   1   5      254.77      283.90     36.28 o 
 -10   1   5     1742.95     1510.34     79.34 o 
  -9   1   5      311.51      295.30     41.95 o 
  -8   1   5      657.75      672.67     56.09 o 
  -7   1   5      321.27      342.73     30.05 o 
  -6   1   5     2766.19     2426.45     71.65 o 
  -5   1   5      387.32      497.02     28.23 o 
  -4   1   5       64.59       95.58     11.20 o 
  -3   1   5     1773.16     1814.18     44.62 o 
  -2   1   5     4126.58     3530.85     58.87 o 
  -1   1   5     2736.58     2456.08     48.03 o 
   0   1   5     2478.12     2178.06     41.26 o 
   1   1   5     1197.43     1064.89     29.89 o 
   2   1   5     3812.47     3332.10     73.81 o 
   3   1   5     2060.90     2379.93    158.03 o 
   4   1   5     1042.12      975.70     54.21 o 
   5   1   5      108.80      111.10     23.81 o 
   6   1   5        5.81        0.00     16.76 o 
   7   1   5      262.60      241.14     33.49 o 
   8   1   5       47.00       63.32     25.55 o 
   9   1   5        2.10       27.00     26.01 o 
 -13   2   5       79.41      124.00     67.45 o 
 -12   2   5       13.20       47.46     34.69 o 
 -11   2   5     1023.79      927.41     73.41 o 
 -10   2   5       36.05        6.32     19.29 o 
  -9   2   5        2.75       14.26     14.56 o 
  -8   2   5      387.81      458.82     36.27 o 
  -7   2   5     2327.24     1902.05     58.60 o 
  -6   2   5      267.84      299.16     27.48 o 
  -5   2   5       13.96        2.65     17.14 o 
  -4   2   5     4038.54     3877.24     68.87 o 
  -3   2   5     2909.81     2776.22     50.39 o 
  -2   2   5     2709.81     2262.88     43.95 o 
  -1   2   5     5610.07     5020.75     87.50 o 
   0   2   5       11.67       23.93      7.31 o 
   1   2   5     1478.71     1322.01     30.76 o 
   2   2   5      784.80      826.86     31.21 o 
   3   2   5       25.46        0.00     18.39 o 
   4   2   5        3.55        0.00     13.99 o 
   5   2   5        3.22        8.94     15.70 o 
   6   2   5      184.09      182.79     29.46 o 
   7   2   5       24.90       43.31     19.79 o 
   8   2   5      128.27      158.04     41.63 o 
   9   2   5        0.64       23.11     30.64 o 
 -13   3   5        9.76        8.79     60.23 o 
 -12   3   5      292.14      352.82     42.47 o 
 -11   3   5      358.32      406.79     43.38 o 
 -10   3   5      378.77      395.38     37.01 o 
  -9   3   5      203.62      197.80     33.45 o 
  -8   3   5     1034.77     1068.73     51.68 o 
  -7   3   5      708.02      655.44     39.61 o 
  -6   3   5     3396.15     3131.10     77.37 o 
  -5   3   5       60.77       95.68     18.36 o 
  -4   3   5     3297.62     3550.23     61.30 o 
  -3   3   5     1154.78     1208.67     30.67 o 
  -2   3   5     6420.39     5830.70     99.63 o 
  -1   3   5        0.26        4.11      7.39 o 
   0   3   5     1541.82     1180.25     29.77 o 
   1   3   5      430.66      457.25     20.64 o 
   2   3   5     3899.76     3254.88     60.66 o 
   3   3   5      416.65      359.58     27.81 o 
   4   3   5      597.53      725.10     47.45 o 
   5   3   5        2.99       21.79     16.08 o 
   6   3   5      778.79      808.60     56.16 o 
   7   3   5        1.52       25.49     35.31 o 
   8   3   5      186.26      206.93     42.39 o 
   9   3   5        0.69       25.73     31.30 o 
 -12   4   5       32.82       35.56     48.68 o 
 -11   4   5      314.32      473.32     55.14 o 
 -10   4   5        0.25       17.73     17.97 o 
  -9   4   5      113.86       92.48     22.11 o 
  -8   4   5      223.11      271.84     36.59 o 
  -7   4   5     1436.91     1317.52     49.50 o 
  -6   4   5        4.41       23.72     14.52 o 
  -5   4   5       95.57       90.48     19.22 o 
  -4   4   5     2449.11     2613.57     62.77 o 
  -3   4   5     3603.58     3630.81     71.20 o 
  -2   4   5     5192.46     5070.25     78.86 o 
  -1   4   5    11634.20    10360.56    148.37 o 
   0   4   5     1124.12     1096.24     36.13 o 
   1   4   5      522.39      483.25     22.12 o 
   2   4   5      627.26      595.30     25.90 o 
   3   4   5     3458.64     3008.73     75.22 o 
   4   4   5        7.85       18.02     16.49 o 
   5   4   5        0.13       29.74     19.56 o 
   6   4   5       14.93       22.66     24.08 o 
   7   4   5      501.66      555.42     63.69 o 
   8   4   5        0.97        8.67     28.93 o 
   9   4   5        0.12       63.46     43.23 o 
 -12   5   5      642.85      522.80     69.54 o 
 -11   5   5      323.99      314.25     43.15 o 
 -10   5   5      133.22      119.80     27.29 o 
  -9   5   5      107.24       51.59     29.97 o 
  -8   5   5      463.64      400.74     34.33 o 
  -7   5   5        0.65        1.06     13.24 o 
  -6   5   5     1335.60     1144.43     46.92 o 
  -5   5   5      280.89      333.09     27.53 o 
  -4   5   5       80.94      104.92     15.14 o 
  -3   5   5       10.25       13.04      9.69 o 
  -2   5   5    10082.70    10009.77    136.56 o 
  -1   5   5      695.51      756.52     27.90 o 
   0   5   5      159.36      170.73     14.84 o 
   1   5   5       25.64       25.46      9.80 o 
   2   5   5     2298.29     2065.47     47.00 o 
   3   5   5      112.53      101.41     18.85 o 
   4   5   5      257.21      291.30     34.11 o 
   5   5   5      302.29      298.70     64.81 o 
   6   5   5      387.39      432.17     54.77 o 
   7   5   5      105.07      123.29     35.94 o 
   8   5   5      191.32      291.29     50.37 o 
   9   5   5        2.85        0.00     40.33 o 
 -12   6   5       58.63       73.38     36.79 o 
 -11   6   5      634.24      601.91     63.29 o 
 -10   6   5       61.02       17.46     25.61 o 
  -9   6   5       95.01       61.30     24.34 o 
  -8   6   5        1.89       20.07     16.81 o 
  -7   6   5     2507.21     2193.21     72.35 o 
  -6   6   5       73.55       90.89     18.50 o 
  -5   6   5     2775.16     2556.78     70.74 o 
  -4   6   5      469.55      476.16     56.82 o 
  -3   6   5     7312.55     7347.78    108.37 o 
  -2   6   5      312.93      483.94     26.68 o 
  -1   6   5     1684.35     1557.33     38.16 o 
   0   6   5      137.03      194.03     18.98 o 
   1   6   5     1023.71     1101.62     34.70 o 
   2   6   5      253.43      278.59     24.69 o 
   3   6   5     1817.29     1537.20     78.94 o 
   4   6   5       28.92       32.16     19.49 o 
   5   6   5        0.03       27.25     32.80 o 
   6   6   5       30.12        6.28     30.34 o 
   7   6   5      957.96     1030.46    101.35 o 
   8   6   5       21.65        0.00     33.47 o 
   9   6   5       54.73       39.92     46.78 o 
 -12   7   5      129.72      186.75     50.05 o 
 -11   7   5      400.09      295.68     59.51 o 
 -10   7   5      101.91      110.77     50.19 o 
  -9   7   5      174.58      113.63     51.03 o 
  -8   7   5       13.98        0.00     19.82 o 
  -7   7   5       11.63       28.71     23.12 o 
  -6   7   5     1850.33     1610.19     64.97 o 
  -5   7   5      218.54      258.69     25.66 o 
  -4   7   5      750.24      783.62     40.95 o 
  -3   7   5      830.92      919.44     32.29 o 
  -2   7   5     4135.64     3945.87     69.89 o 
  -1   7   5      545.06      660.78     30.53 o 
   0   7   5       86.80      108.71     14.31 o 
   1   7   5      231.72      247.71     30.64 o 
   2   7   5      796.37      863.39     45.14 o 
   3   7   5       12.75       29.74     18.30 o 
   4   7   5      251.48      293.92     36.35 o 
   5   7   5        3.58        0.00     23.60 o 
   6   7   5      203.35      254.47     45.57 o 
   7   7   5        0.85        0.00     26.48 o 
   8   7   5      137.52      143.33     54.76 o 
 -11   8   5      281.03      333.82     63.28 o 
 -10   8   5       74.40       52.33     32.81 o 
  -9   8   5      143.48      117.55     33.93 o 
  -8   8   5      468.02      334.16     47.45 o 
  -7   8   5     2293.13     2114.12     94.14 o 
  -6   8   5        0.30        8.57     15.32 o 
  -5   8   5      605.23      625.33     39.00 o 
  -4   8   5      295.16      326.61     29.20 o 
  -3   8   5     1570.24     1347.75     52.80 o 
  -2   8   5       15.37        8.11     11.08 o 
  -1   8   5     1268.89     1240.26     55.28 o 
   0   8   5       13.31       32.76     27.34 o 
   1   8   5       37.05       39.81     17.24 o 
   2   8   5       37.10       40.28     17.77 o 
   3   8   5     1887.77     1792.29     73.00 o 
   4   8   5       84.26      109.39     26.56 o 
   5   8   5        0.01        0.32     24.93 o 
   6   8   5       17.10       37.02     42.62 o 
   7   8   5      571.00      621.01     95.32 o 
   8   8   5       28.48        0.00     37.70 o 
 -11   9   5       12.90        0.00     35.43 o 
 -10   9   5      467.92      471.65     59.05 o 
  -9   9   5       29.27        0.00     25.39 o 
  -8   9   5      433.34      347.92     50.18 o 
  -7   9   5     1431.81     1268.45     85.33 o 
  -6   9   5     1502.39     1395.90     85.66 o 
  -5   9   5      291.29      330.16     42.82 o 
  -4   9   5      563.10      606.56     38.38 o 
  -3   9   5      311.83      369.43     27.95 o 
  -2   9   5     1622.47     1576.43     45.08 o 
  -1   9   5      185.71      223.29     32.50 o 
   0   9   5       58.16       77.52     19.64 o 
   1   9   5      106.40       87.84     25.75 o 
   2   9   5      771.38      738.83     50.76 o 
   3   9   5       43.39       43.35     23.44 o 
   4   9   5       85.95      114.90     27.95 o 
   5   9   5      128.50      158.69     41.68 o 
   6   9   5       58.21      122.31    131.87 o 
   7   9   5       21.85       36.54     45.08 o 
 -10  10   5       33.97        0.00     33.92 o 
  -9  10   5        8.14        0.00     27.54 o 
  -8  10   5        7.21        0.00     23.79 o 
  -7  10   5      516.23      487.79     57.23 o 
  -6  10   5      145.85      172.61     37.09 o 
  -5  10   5      765.14      690.10     66.97 o 
  -4  10   5        1.56       50.34     25.03 o 
  -3  10   5       70.85      119.81     23.42 o 
  -2  10   5     1030.88     1072.81     56.89 o 
  -1  10   5      351.89      470.65     45.43 o 
   0  10   5      308.63      290.93     31.35 o 
   1  10   5      133.62      142.47     24.61 o 
   2  10   5       67.40       75.91     20.66 o 
   3  10   5      957.78      971.27     66.83 o 
   4  10   5      200.85      158.34     33.55 o 
   5  10   5        0.25       30.84     40.55 o 
   6  10   5       19.82       13.11     39.73 o 
   7  10   5       85.12       78.06     54.28 o 
 -10  11   5       80.79       57.64     35.75 o 
  -9  11   5      167.76       89.35     35.82 o 
  -8  11   5      144.04      165.82     40.31 o 
  -7  11   5       65.27       10.33     25.86 o 
  -6  11   5     1690.11     1552.01     95.60 o 
  -5  11   5      654.40      609.91     60.50 o 
  -4  11   5       90.10      107.04     40.41 o 
  -3  11   5       60.61       96.12     38.16 o 
  -2  11   5      398.62      470.95     75.58 o 
  -1  11   5      255.57      275.21     40.99 o 
   0  11   5       16.68       15.16     18.48 o 
   1  11   5       12.11       67.94     22.16 o 
   2  11   5     1732.97     1537.71     92.48 o 
   3  11   5      245.11      261.60     36.97 o 
   4  11   5      207.64      266.39     40.41 o 
   5  11   5       78.09       44.86     37.93 o 
   6  11   5      131.33      183.92     57.27 o 
  -9  12   5        9.47        0.00     33.78 o 
  -8  12   5        6.03        0.00     28.01 o 
  -7  12   5      458.77      354.91     86.73 o 
  -6  12   5       92.91       92.57     29.89 o 
  -5  12   5      256.63      247.29     59.94 o 
  -4  12   5      141.79      163.13     52.24 o 
  -3  12   5       54.20      129.72     46.30 o 
  -2  12   5      152.73      138.81     42.68 o 
  -1  12   5      292.03      277.13     56.97 o 
   0  12   5       66.82       51.46     36.72 o 
   1  12   5      445.11      520.14     44.73 o 
   2  12   5       27.95       62.95     33.22 o 
   3  12   5       99.66      121.89     42.97 o 
   4  12   5       16.62        6.02     29.70 o 
   5  12   5        0.86        0.00     43.24 o 
  -8  13   5       37.33       80.88     62.12 o 
  -7  13   5        8.96        0.00     53.34 o 
  -6  13   5      450.85      506.59     79.50 o 
  -5  13   5      129.80       84.85     61.54 o 
  -4  13   5       83.70       45.44     79.52 o 
  -3  13   5       54.95       72.40     40.69 o 
  -2  13   5      458.18      441.63     78.93 o 
  -1  13   5      308.35      161.92     49.56 o 
   0  13   5        6.82       89.86     36.74 o 
   1  13   5       13.07        0.96     29.09 o 
   2  13   5       12.66       11.89     27.21 o 
   3  13   5       20.66        0.00     30.94 o 
   4  13   5      118.69      153.27     43.66 o 
   5  13   5       43.56       61.51     52.19 o 
  -7  14   5      195.98      153.95     50.00 o 
  -6  14   5       42.56      110.76     58.07 o 
  -5  14   5      226.67      224.43     63.20 o 
  -4  14   5       91.87      149.11     79.78 o 
  -3  14   5      875.38      825.01     98.68 o 
  -2  14   5        0.07       10.56     34.41 o 
  -1  14   5      105.93      145.75     46.71 o 
   0  14   5      212.51      262.20     59.80 o 
   1  14   5       13.70       46.37     42.57 o 
   2  14   5        0.33        9.41     46.19 o 
   3  14   5      196.66      190.02     72.62 o 
  -5  15   5       19.12        0.00     48.29 o 
  -4  15   5       95.07       70.41     53.69 o 
  -3  15   5        0.38       21.77     69.81 o 
  -2  15   5      328.60      395.81     75.38 o 
  -1  15   5       87.43      172.29     51.64 o 
   0  15   5        6.86       92.46     44.30 o 
   1  15   5       89.91       94.59     47.62 o 
   2  15   5       48.36        0.00     48.55 o 
 -12   0   6      131.82      331.06     81.22 o 
 -10   0   6       55.63       23.23     39.76 o 
  -8   0   6     4991.59     4682.31    138.34 o 
  -6   0   6      452.43      457.32     43.82 o 
  -4   0   6     1188.38      887.19     41.55 o 
  -2   0   6      124.38       47.15     19.91 o 
   0   0   6     6370.43     6166.67    148.71 o 
   2   0   6       35.40       30.86     12.86 o 
   4   0   6     1300.78     1125.94    115.08 o 
   6   0   6      761.19      558.51     70.42 o 
   8   0   6        0.37       22.13     31.53 o 
 -13   1   6      216.24      311.54     50.07 o 
 -12   1   6        0.16        0.00     28.82 o 
 -11   1   6        3.39        0.00     26.65 o 
 -10   1   6        4.90        0.00     17.92 o 
  -9   1   6     1674.47     1572.47     64.33 o 
  -8   1   6       47.68       96.21     17.92 o 
  -7   1   6     2492.72     2351.36    106.77 o 
  -6   1   6      789.39      884.91     43.86 o 
  -5   1   6      103.86      113.83     13.60 o 
  -4   1   6      251.17      281.70     19.46 o 
  -3   1   6     9098.49     7781.73    118.93 o 
  -2   1   6      758.43      809.52     27.78 o 
  -1   1   6       35.59       22.44      8.32 o 
   0   1   6      540.14      539.43     22.63 o 
   1   1   6     1146.65      990.51     46.51 o 
   2   1   6      467.95      459.57     27.80 o 
   3   1   6      166.83      120.78     33.98 o 
   4   1   6      159.06      171.35     27.42 o 
   5   1   6     1394.18     1296.41     67.05 o 
   6   1   6       23.78       26.12     25.64 o 
   7   1   6      136.31      197.77     32.87 o 
   8   1   6       14.92       24.65     25.12 o 
   9   1   6      119.25      140.73     38.62 o 
 -13   2   6        9.09       21.45     34.36 o 
 -12   2   6      343.71      413.42     46.78 o 
 -11   2   6        7.11       29.62     18.47 o 
 -10   2   6      963.03     1005.60     58.78 o 
  -9   2   6        0.04       21.34     16.59 o 
  -8   2   6     2593.36     2568.70     74.29 o 
  -7   2   6        0.43        0.00     11.07 o 
  -6   2   6     1174.57     1220.24     42.23 o 
  -5   2   6     1905.68     2045.67     45.64 o 
  -4   2   6    10580.16    10263.89    150.31 o 
  -3   2   6      141.25      145.19     14.60 o 
  -2   2   6     3119.44     2689.60     51.34 o 
  -1   2   6       99.76       97.69     15.45 o 
   0   2   6     2398.20     2094.48     54.09 o 
   1   2   6      268.55      270.12     17.88 o 
   2   2   6      495.57      514.86     26.15 o 
   3   2   6       91.50       99.16     22.41 o 
   4   2   6      291.97      291.46     33.58 o 
   5   2   6     1951.98     1653.07     84.36 o 
   6   2   6     2171.77     1946.17     93.76 o 
   7   2   6        0.40       13.48     21.12 o 
   8   2   6       10.78       73.69     31.06 o 
   9   2   6       11.54       49.40     35.65 o 
 -13   3   6      179.81      134.68     53.43 o 
 -12   3   6        0.24       43.43     22.84 o 
 -11   3   6      260.75      255.19     63.18 o 
 -10   3   6      111.10      122.93     24.33 o 
  -9   3   6     1373.62     1411.96     59.74 o 
  -8   3   6      321.21      295.95     29.79 o 
  -7   3   6     2874.25     2615.44     80.16 o 
  -6   3   6      800.33      839.57     40.30 o 
  -5   3   6      723.24      710.49     37.78 o 
  -4   3   6      783.88      844.48     30.88 o 
  -3   3   6     1328.57     1046.69     31.15 o 
  -2   3   6       56.07       34.27     10.29 o 
  -1   3   6      796.35      717.03     28.06 o 
   0   3   6      135.34      150.81     14.45 o 
   1   3   6     3274.47     2637.54     63.59 o 
   2   3   6     1524.04     1397.73     42.76 o 
   3   3   6      447.39      413.29     38.50 o 
   4   3   6       19.79       41.86     16.13 o 
   5   3   6      506.02      528.71     46.39 o 
   6   3   6       17.14       17.63     19.66 o 
   7   3   6      462.17      456.84     57.21 o 
   8   3   6        0.05       39.83     29.75 o 
   9   3   6       12.83       13.05     32.05 o 
 -12   4   6      381.53      496.45    131.80 o 
 -11   4   6      143.83      109.71     23.92 o 
 -10   4   6        0.98       41.56     18.50 o 
  -9   4   6        0.45        9.05     16.26 o 
  -8   4   6     2774.88     2511.25     73.80 o 
  -7   4   6      293.07      362.28     31.70 o 
  -6   4   6      678.91      769.25     38.82 o 
  -5   4   6       14.54       20.04     12.55 o 
  -4   4   6     2996.10     2920.58     56.85 o 
  -3   4   6       40.04       28.51     10.78 o 
  -2   4   6     3411.65     3140.76     58.67 o 
  -1   4   6      183.73      219.27     17.57 o 
   0   4   6     1329.82     1208.07     35.76 o 
   1   4   6        0.45       29.48      9.88 o 
   2   4   6     2284.00     1976.73     53.21 o 
   3   4   6      165.91      147.89     20.67 o 
   4   4   6       80.55       53.42     31.89 o 
   5   4   6        5.93       23.70     24.73 o 
   6   4   6      481.57      558.14     63.83 o 
   7   4   6        8.31       13.54     27.89 o 
   8   4   6        1.71       67.12     33.09 o 
 -12   5   6       28.36       23.37     33.79 o 
 -11   5   6      308.20      230.61     65.61 o 
 -10   5   6      157.84      161.22     26.32 o 
  -9   5   6        4.59       17.69     16.58 o 
  -8   5   6       10.84       29.69     16.24 o 
  -7   5   6      696.82      728.93     44.17 o 
  -6   5   6      134.86      132.62     24.15 o 
  -5   5   6       84.26       89.68     15.82 o 
  -4   5   6      177.06      162.75     16.21 o 
  -3   5   6     7145.96     6903.18    104.67 o 
  -2   5   6      103.12      160.91     18.01 o 
  -1   5   6      272.31      293.23     20.46 o 
   0   5   6      409.86      402.09     23.42 o 
   1   5   6     1828.87     1536.82     39.43 o 
   2   5   6      278.04      243.10     22.45 o 
   3   5   6      139.12      155.77     21.98 o 
   4   5   6      159.73      134.79     61.32 o 
   5   5   6      241.60      234.63     41.27 o 
   6   5   6       93.60      109.38     38.77 o 
   7   5   6       29.81       39.17     30.20 o 
   8   5   6       82.01      113.81     38.56 o 
 -12   6   6      443.29      427.13     65.16 o 
 -11   6   6        5.93        5.86     24.36 o 
 -10   6   6      172.92      189.77     35.67 o 
  -9   6   6      187.25      156.30     28.63 o 
  -8   6   6       63.24       37.03     20.28 o 
  -7   6   6     1798.42     1765.37     59.66 o 
  -6   6   6      939.00      986.06     60.92 o 
  -5   6   6        2.76        6.01     14.09 o 
  -4   6   6     1301.91     1302.44     52.17 o 
  -3   6   6      368.18      393.98     23.75 o 
  -2   6   6     3418.74     3125.88     89.01 o 
  -1   6   6       38.97       48.32     11.71 o 
   0   6   6      244.44      260.79     20.09 o 
   1   6   6       65.58      109.19     15.07 o 
   2   6   6     1877.78     1735.92     67.45 o 
   3   6   6      525.26      463.61     41.93 o 
   4   6   6      326.89      240.40     42.07 o 
   5   6   6        6.09       20.55     29.67 o 
   6   6   6      813.70      953.72     82.43 o 
   7   6   6        1.04        0.00     27.94 o 
   8   6   6        6.13       43.69     39.48 o 
 -12   7   6        1.46        0.00     30.25 o 
 -11   7   6      172.39      221.12     40.96 o 
 -10   7   6      261.63      181.80     37.07 o 
  -9   7   6      443.63      381.62     65.61 o 
  -8   7   6       45.15       42.92     19.30 o 
  -7   7   6     1280.02     1290.84     55.62 o 
  -6   7   6      857.13      828.80     46.77 o 
  -5   7   6     1642.33     1578.80     59.45 o 
  -4   7   6        8.55       25.96     13.67 o 
  -3   7   6     2792.98     2675.78     56.39 o 
  -2   7   6        2.91       15.87     10.78 o 
  -1   7   6      173.07      158.27     18.51 o 
   0   7   6      412.26      402.06     24.71 o 
   1   7   6     1920.03     1814.42     66.61 o 
   2   7   6       25.83       24.77     19.19 o 
   3   7   6       43.33       15.50     19.24 o 
   4   7   6      449.24      413.20     51.51 o 
   5   7   6      136.77      153.54     36.97 o 
   6   7   6        0.94       38.17     30.54 o 
   7   7   6       98.95      158.93     41.85 o 
   8   7   6       30.81        0.00     41.14 o 
 -11   8   6       15.91       10.24     35.47 o 
 -10   8   6       43.23       11.40     30.47 o 
  -9   8   6      234.01      178.41     38.03 o 
  -8   8   6     1544.85     1465.97    115.48 o 
  -7   8   6       52.52       53.37     25.41 o 
  -6   8   6        1.32        1.78     16.23 o 
  -5   8   6      129.58      156.47     21.57 o 
  -4   8   6     1180.21     1190.60     46.17 o 
  -3   8   6       48.35       58.07     14.79 o 
  -2   8   6      371.66      407.06     25.68 o 
  -1   8   6      151.31      178.20     22.45 o 
   0   8   6      244.19      271.72     28.95 o 
   1   8   6      216.59      250.53     29.94 o 
   2   8   6     2906.53     2739.68    117.10 o 
   3   8   6       65.80       55.82     21.53 o 
   4   8   6       17.28       65.89     29.02 o 
   5   8   6       55.61       50.28     30.25 o 
   6   8   6      188.49      249.07     48.99 o 
   7   8   6        0.52       11.76     50.72 o 
 -11   9   6      204.61      286.58     60.82 o 
 -10   9   6       35.88       27.71     63.67 o 
  -9   9   6      353.08      344.59     50.89 o 
  -8   9   6      341.83      352.21     49.67 o 
  -7   9   6      532.10      530.56     58.61 o 
  -6   9   6        0.96       30.79     25.37 o 
  -5   9   6      460.08      469.03     41.84 o 
  -4   9   6        0.15       37.15     16.27 o 
  -3   9   6     2863.98     2697.63     68.39 o 
  -2   9   6      227.09      252.04     29.27 o 
  -1   9   6       75.26       77.92     17.59 o 
   0   9   6      196.53      211.88     26.73 o 
   1   9   6     1863.67     1701.00     66.35 o 
   2   9   6        1.01       37.33     20.44 o 
   3   9   6      329.86      381.58     42.62 o 
   4   9   6      113.57      158.74     35.67 o 
   5   9   6      333.34      346.44     70.46 o 
   6   9   6       45.18       11.89     43.12 o 
   7   9   6       71.82       34.31     56.29 o 
 -10  10   6        4.76        0.00     27.13 o 
  -9  10   6       36.25        7.79     27.53 o 
  -8  10   6      549.00      501.10     58.56 o 
  -7  10   6       34.78        3.05     24.85 o 
  -6  10   6      104.64      154.55     34.61 o 
  -5  10   6      265.07      323.95     57.25 o 
  -4  10   6      292.20      321.52     37.83 o 
  -3  10   6       63.75       59.53     22.74 o 
  -2  10   6      327.85      391.05     42.09 o 
  -1  10   6      852.18      777.54     55.90 o 
   0  10   6      187.50      171.48     26.58 o 
   1  10   6        3.97        4.83     17.98 o 
   2  10   6      411.28      442.76     45.80 o 
   3  10   6        0.98       56.52     23.18 o 
   4  10   6      172.72      162.70     40.27 o 
   5  10   6       12.84       64.07     32.86 o 
   6  10   6       37.89      124.04     54.97 o 
  -9  11   6       34.21       18.22     29.66 o 
  -8  11   6      180.09      167.97     44.16 o 
  -7  11   6      291.07      327.94     50.21 o 
  -6  11   6       67.63       69.73     48.45 o 
  -5  11   6       99.21       78.02     49.86 o 
  -4  11   6       31.98        0.23     31.84 o 
  -3  11   6        9.13       42.53     38.38 o 
  -2  11   6       42.54       67.30     30.34 o 
  -1  11   6      229.51      255.18     43.17 o 
   0  11   6      135.60      121.59     23.75 o 
   1  11   6     1159.32     1142.26     62.93 o 
   2  11   6       14.33       51.43     21.32 o 
   3  11   6       59.23       92.47     32.52 o 
   4  11   6       13.62       75.19     31.58 o 
   5  11   6        1.19        0.00     46.58 o 
  -9  12   6       17.61        9.62     41.00 o 
  -8  12   6      501.24      473.24     62.24 o 
  -7  12   6      189.80      173.20     69.22 o 
  -6  12   6       22.54        0.00     36.88 o 
  -5  12   6      170.67       90.03     49.52 o 
  -4  12   6      800.84      781.59     93.44 o 
  -3  12   6       10.06        0.00     36.88 o 
  -2  12   6      219.83      209.62     53.39 o 
  -1  12   6      229.63      143.36     34.22 o 
   0  12   6      617.65      601.77     53.39 o 
   1  12   6        9.49       44.18     26.43 o 
   2  12   6      654.35      604.96     90.45 o 
   3  12   6      305.33      310.27     42.97 o 
   4  12   6       17.23       14.34     35.81 o 
   5  12   6       63.51       92.85     54.15 o 
  -8  13   6       10.94        4.88     40.50 o 
  -7  13   6      429.55      497.81     89.56 o 
  -6  13   6      160.79      183.58     60.48 o 
  -5  13   6       92.00      136.80     49.59 o 
  -4  13   6       73.35      143.83     48.71 o 
  -3  13   6     1064.42      976.82    119.21 o 
  -2  13   6      465.88      370.33     63.54 o 
  -1  13   6        1.92       29.26     41.46 o 
   0  13   6       32.38       58.12     39.96 o 
   1  13   6      217.25      363.88     50.68 o 
   2  13   6        6.65       19.59     28.02 o 
   3  13   6       63.89       94.43     52.80 o 
   4  13   6      199.80      247.40     50.97 o 
  -6  14   6      139.53      101.81     56.94 o 
  -5  14   6       87.74      140.22     55.05 o 
  -4  14   6      561.74      737.59    222.41 o 
  -3  14   6       40.97       67.37     45.47 o 
  -2  14   6      173.65      209.62    118.29 o 
  -1  14   6       37.33        0.00     65.02 o 
   0  14   6      202.44      454.78     70.61 o 
   1  14   6       52.93       80.17     73.22 o 
   2  14   6      113.97      140.46     44.93 o 
  -4  15   6       33.39       48.81     49.88 o 
  -3  15   6      156.88      231.24     61.12 o 
  -2  15   6      111.16      143.83     51.32 o 
  -1  15   6        0.30       11.17     72.17 o 
   0  15   6       16.99       23.28     40.20 o 
 -13   0   7      385.81      344.48    104.81 o 
 -11   0   7        0.56        5.13     25.16 o 
  -9   0   7     5564.80     5278.83    157.59 o 
  -7   0   7      136.67      161.97     30.69 o 
  -5   0   7    11009.53    10036.72    233.57 o 
  -3   0   7     2559.10     2487.21     73.68 o 
  -1   0   7     7305.48     6595.17    142.87 o 
   1   0   7     4067.00     3833.24     95.60 o 
   3   0   7      857.73      687.01     91.13 o 
   5   0   7     1087.62     1040.39    104.19 o 
   7   0   7       14.60        0.00     32.42 o 
 -13   1   7       18.29       22.95     23.11 o 
 -12   1   7       15.54       32.25     20.88 o 
 -11   1   7      291.88      272.94     31.05 o 
 -10   1   7      151.65      159.35     23.94 o 
  -9   1   7      419.01      511.97     37.31 o 
  -8   1   7     1160.42     1199.98     50.66 o 
  -7   1   7        2.71        0.00     11.66 o 
  -6   1   7      238.79      287.12     30.11 o 
  -5   1   7       15.33       27.34     11.98 o 
  -4   1   7     3175.90     2654.67     55.49 o 
  -3   1   7      184.70      185.01     17.70 o 
  -2   1   7      115.36      150.38     14.70 o 
  -1   1   7      297.22      309.80     20.86 o 
   0   1   7     3388.78     2786.55     55.00 o 
   1   1   7      264.33      379.38     45.36 o 
   2   1   7       75.00       49.46     21.48 o 
   3   1   7       31.48       14.23     22.10 o 
   4   1   7     1812.48     1422.39     71.06 o 
   5   1   7     1081.45      831.60     60.37 o 
   6   1   7       71.02       88.07     24.60 o 
   7   1   7       69.66       50.70     26.69 o 
   8   1   7       15.68       62.26     32.09 o 
 -13   2   7      549.46      519.24     59.62 o 
 -12   2   7       16.98       36.32     28.34 o 
 -11   2   7       36.18       47.52     25.88 o 
 -10   2   7      600.27      563.01     40.53 o 
  -9   2   7     2638.04     2325.29     83.45 o 
  -8   2   7      432.15      500.64     35.80 o 
  -7   2   7      153.03      215.59     23.82 o 
  -6   2   7      225.02      252.98     21.53 o 
  -5   2   7     7903.85     7049.49    109.50 o 
  -4   2   7      108.99      174.88     18.46 o 
  -3   2   7       64.65      115.35     14.30 o 
  -2   2   7       45.28       80.44     12.66 o 
  -1   2   7     1274.04     1203.01     36.22 o 
   0   2   7     2046.13     1857.59     53.56 o 
   1   2   7     1673.21     1538.25     38.96 o 
   2   2   7      281.98      318.03     28.18 o 
   3   2   7      211.99      227.77     32.37 o 
   4   2   7      198.12      257.60     44.89 o 
   5   2   7     1224.16     1356.99     75.39 o 
   6   2   7       48.97       89.48     24.94 o 
   7   2   7        0.03        0.00     26.58 o 
   8   2   7       40.28      120.21     54.38 o 
 -12   3   7      136.13      176.80     31.69 o 
 -11   3   7        7.50        0.00     29.37 o 
 -10   3   7      837.13      811.38     63.07 o 
  -9   3   7       31.94       32.74     16.16 o 
  -8   3   7      941.40      950.72     48.33 o 
  -7   3   7      210.65      177.77     22.04 o 
  -6   3   7     1175.27      968.54     45.06 o 
  -5   3   7       16.84       22.61     10.98 o 
  -4   3   7     2159.39     1913.84     45.94 o 
  -3   3   7      386.00      436.67     25.34 o 
  -2   3   7      800.08      884.96     37.14 o 
  -1   3   7       39.00       71.33     12.31 o 
   0   3   7     5665.42     5008.39     83.55 o 
   1   3   7      949.10      862.92     31.40 o 
   2   3   7      523.98      505.64     30.11 o 
   3   3   7       74.54       70.29     25.93 o 
   4   3   7      589.01      636.01     52.22 o 
   5   3   7      324.49      313.40     40.96 o 
   6   3   7      124.23      189.92     40.44 o 
   7   3   7       77.85       78.97     34.02 o 
   8   3   7      106.33      160.02     51.79 o 
 -12   4   7        1.45        0.00     22.36 o 
 -11   4   7       73.97      116.94     26.15 o 
 -10   4   7      329.86      324.48     34.93 o 
  -9   4   7      840.58      963.41     60.50 o 
  -8   4   7       32.71        0.00     14.78 o 
  -7   4   7      297.32      294.01     27.42 o 
  -6   4   7       80.45      115.42     22.73 o 
  -5   4   7      497.76      442.77     33.91 o 
  -4   4   7      101.45      153.43     16.56 o 
  -3   4   7       56.23       64.10     16.60 o 
  -2   4   7      485.61      562.70     28.47 o 
  -1   4   7     1148.04     1182.36     36.47 o 
   0   4   7     1409.41     1365.91     37.83 o 
   1   4   7     1935.27     1636.64     50.66 o 
   2   4   7       10.77       10.33     15.56 o 
   3   4   7      123.91      150.70     26.67 o 
   4   4   7      198.15      210.30     33.17 o 
   5   4   7      227.74      364.51     57.75 o 
   6   4   7        1.67        0.00     27.13 o 
   7   4   7        0.46        1.16     28.08 o 
   8   4   7        7.94       42.44     33.54 o 
 -12   5   7       61.87       31.32     31.60 o 
 -11   5   7      114.61      124.13     26.54 o 
 -10   5   7      502.52      544.83     44.54 o 
  -9   5   7      467.04      464.19     39.70 o 
  -8   5   7      605.83      692.70     50.90 o 
  -7   5   7       79.09      110.56     19.46 o 
  -6   5   7     1166.65     1111.91     48.76 o 
  -5   5   7      137.22      149.41     18.97 o 
  -4   5   7     1645.11     1429.71     41.65 o 
  -3   5   7      129.91      118.90     15.69 o 
  -2   5   7      829.17      983.51     34.87 o 
  -1   5   7        2.32       25.61     11.00 o 
   0   5   7     1124.03     1073.09     37.92 o 
   1   5   7        0.44        3.66     11.84 o 
   2   5   7       12.19       20.71     13.76 o 
   3   5   7        1.32       27.91     24.67 o 
   4   5   7      362.45      418.89     52.81 o 
   5   5   7       10.68       12.34     35.32 o 
   6   5   7       78.95      115.33     42.59 o 
   7   5   7       10.05       62.17     31.96 o 
 -12   6   7        6.98        3.33     48.02 o 
 -11   6   7      113.76      106.55     51.24 o 
 -10   6   7      447.60      407.38     40.07 o 
  -9   6   7       62.49       87.22     22.40 o 
  -8   6   7       70.09       57.26     22.41 o 
  -7   6   7       31.59       23.68     15.09 o 
  -6   6   7       83.04       89.24     21.50 o 
  -5   6   7      651.42      674.93     38.86 o 
  -4   6   7       63.58       50.85     16.23 o 
  -3   6   7     1781.56     1525.13     46.72 o 
  -2   6   7      694.36      669.80     33.33 o 
  -1   6   7     1550.83     1486.38     41.23 o 
   0   6   7       57.15       55.96     12.98 o 
   1   6   7        5.08       15.89     13.04 o 
   2   6   7       94.81       90.28     28.83 o 
   3   6   7      207.73      252.72     41.71 o 
   4   6   7       70.89      120.07     32.95 o 
   5   6   7       54.64      100.35     33.91 o 
   6   6   7       12.40        0.00     37.58 o 
   7   6   7       85.86       79.98     36.81 o 
 -11   7   7       52.99       84.60     30.00 o 
 -10   7   7      489.30      422.17     53.61 o 
  -9   7   7      180.73      197.08     39.22 o 
  -8   7   7     1308.10     1264.93     59.26 o 
  -7   7   7      164.60      179.28     22.99 o 
  -6   7   7       80.40      124.92     20.87 o 
  -5   7   7      118.90       87.71     28.29 o 
  -4   7   7     2385.70     2193.05     68.84 o 
  -3   7   7        3.35       36.05     13.42 o 
  -2   7   7      306.41      284.23     22.70 o 
  -1   7   7      374.53      344.87     23.80 o 
   0   7   7     1869.79     1685.81     53.29 o 
   1   7   7       40.93       74.91     22.97 o 
   2   7   7       86.28       65.13     23.62 o 
   3   7   7      137.47      181.32     36.24 o 
   4   7   7      230.71      189.47     46.33 o 
   5   7   7       32.01       27.93     39.72 o 
   6   7   7      109.92      121.62     51.19 o 
   7   7   7       22.36       62.42     37.14 o 
 -11   8   7       99.51       74.21     32.12 o 
 -10   8   7       51.53       63.17     31.64 o 
  -9   8   7      689.43      559.37     62.37 o 
  -8   8   7      249.26      327.02     58.96 o 
  -7   8   7       32.99       45.95     20.43 o 
  -6   8   7      175.80      148.97     36.09 o 
  -5   8   7      412.77      531.03     36.26 o 
  -4   8   7      101.96      110.66     18.81 o 
  -3   8   7     1035.06     1073.32     43.73 o 
  -2   8   7     1394.44     1225.30     43.56 o 
  -1   8   7      880.02      823.47     43.72 o 
   0   8   7       77.64       68.50     17.72 o 
   1   8   7     1327.94     1285.72     75.74 o 
   2   8   7       53.94       74.97     23.17 o 
   3   8   7       42.90       22.08     23.60 o 
   4   8   7        9.45       29.38     27.23 o 
   5   8   7       92.60       89.46     42.46 o 
   6   8   7        7.65       40.28     34.29 o 
 -11   9   7       51.20       35.20     32.60 o 
 -10   9   7      251.12      284.21     48.60 o 
  -9   9   7        8.03        6.12     30.38 o 
  -8   9   7      355.06      313.47     49.85 o 
  -7   9   7       14.20       69.16     39.61 o 
  -6   9   7     1405.52     1461.94     89.79 o 
  -5   9   7      784.58      737.69     45.32 o 
  -4   9   7      810.32      866.52     44.82 o 
  -3   9   7      237.31      279.76     25.30 o 
  -2   9   7        1.35       32.59     16.70 o 
  -1   9   7      247.12      194.79     25.45 o 
   0   9   7       85.13       69.67     26.26 o 
   1   9   7       89.42       91.92     24.73 o 
   2   9   7       81.53      134.13     28.95 o 
   3   9   7       70.34       69.38     30.73 o 
   4   9   7      273.37      288.36     48.67 o 
   5   9   7        0.21       22.89     33.72 o 
   6   9   7       19.18       77.41     40.93 o 
 -10  10   7        1.66        0.00     29.05 o 
  -9  10   7      806.84      716.10     76.78 o 
  -8  10   7       17.60       75.01     32.26 o 
  -7  10   7        2.15        6.22     35.32 o 
  -6  10   7       67.22       40.83     28.10 o 
  -5  10   7     1603.69     1485.28    151.49 o 
  -4  10   7       81.45       80.15     29.76 o 
  -3  10   7     2017.74     1682.59     70.21 o 
  -2  10   7        1.51       13.92     19.89 o 
  -1  10   7      357.89      364.97     67.94 o 
   0  10   7      154.11      187.52     31.24 o 
   1  10   7      541.22      548.78     51.91 o 
   2  10   7       11.10       40.02     23.13 o 
   3  10   7      324.87      338.80     55.21 o 
   4  10   7      137.16      111.39     36.76 o 
   5  10   7      528.87      622.00    105.26 o 
  -9  11   7        3.67        0.00     27.47 o 
  -8  11   7      171.66      141.77     57.32 o 
  -7  11   7      182.62      245.63     39.94 o 
  -6  11   7      321.26      369.71     82.46 o 
  -5  11   7        3.82        1.48     51.37 o 
  -4  11   7     1839.11     1714.60    129.13 o 
  -3  11   7      357.18      406.23     42.71 o 
  -2  11   7      210.87      182.71     33.93 o 
  -1  11   7      133.89      131.06     41.86 o 
   0  11   7     1067.67     1075.09     61.49 o 
   1  11   7       96.94      135.67     29.22 o 
   2  11   7       32.84       43.93     25.32 o 
   3  11   7       40.70       86.98     28.11 o 
   4  11   7      234.91      248.69     49.07 o 
   5  11   7        9.74       72.80     49.52 o 
  -8  12   7      136.33      101.79     49.24 o 
  -7  12   7        0.61       19.52     62.00 o 
  -6  12   7       18.41       21.50     38.51 o 
  -5  12   7     1107.25     1189.66    118.38 o 
  -4  12   7       15.16        0.00     34.48 o 
  -3  12   7      102.65      173.10     50.02 o 
  -2  12   7        3.39        0.00     79.91 o 
  -1  12   7        9.40        2.77     23.81 o 
   0  12   7      111.21      100.79     29.16 o 
   1  12   7      300.55      410.97     49.19 o 
   2  12   7       27.33       52.05     26.07 o 
   3  12   7       82.10      123.68     32.38 o 
   4  12   7       69.13      144.26     54.06 o 
  -7  13   7       74.27       59.23     55.73 o 
  -6  13   7       32.03       60.67     48.85 o 
  -5  13   7        0.89       26.67     40.30 o 
  -4  13   7      783.84      739.85     96.04 o 
  -3  13   7      234.82       75.21     43.95 o 
  -2  13   7        7.23        4.93     81.68 o 
  -1  13   7      135.09      141.49     44.57 o 
   0  13   7      308.35      413.10     54.57 o 
   1  13   7      101.99      116.08     50.87 o 
   2  13   7       12.73       86.65     30.69 o 
   3  13   7       46.76       82.00     34.24 o 
  -6  14   7       21.01        0.00     50.83 o 
  -5  14   7      396.67      323.41     99.99 o 
  -4  14   7       93.13       60.55     48.11 o 
  -3  14   7       31.61        6.55     51.50 o 
  -2  14   7       34.49        0.00     40.48 o 
  -1  14   7      464.22      152.64    202.93 o 
   0  14   7       24.27      117.57     68.89 o 
   1  14   7       21.52       99.43     47.95 o 
 -12   0   8       95.91       98.30     36.38 o 
 -10   0   8      339.21      400.76     59.33 o 
  -8   0   8        5.10       46.19     23.62 o 
  -6   0   8     5381.24     5024.68    145.41 o 
  -4   0   8     2850.60     2903.08     86.23 o 
  -2   0   8      737.91      671.44     44.42 o 
   0   0   8     1281.35     1231.83     55.67 o 
   2   0   8      564.27      602.34     57.98 o 
   4   0   8      489.65      537.39     72.91 o 
   6   0   8       32.36       44.77     35.32 o 
 -13   1   8       23.26       34.14     24.54 o 
 -12   1   8        1.65        0.00     19.90 o 
 -11   1   8      571.11      677.44     46.94 o 
 -10   1   8        3.27        9.41     16.52 o 
  -9   1   8        6.84       15.49     15.89 o 
  -8   1   8      466.35      435.33     35.13 o 
  -7   1   8     3608.49     3314.37     80.92 o 
  -6   1   8      129.96      124.49     17.34 o 
  -5   1   8     1693.65     1441.35     43.19 o 
  -4   1   8      268.12      304.30     23.29 o 
  -3   1   8       59.63       83.70     14.10 o 
  -2   1   8        3.41        6.32     10.41 o 
  -1   1   8     6255.06     5230.00     97.24 o 
   0   1   8      314.72      363.92     23.59 o 
   1   1   8       13.48       29.86     15.10 o 
   2   1   8        9.95       26.81     15.51 o 
   3   1   8      865.36      991.67     82.01 o 
   4   1   8       33.12       66.40     28.28 o 
   5   1   8        0.89       39.10     22.70 o 
   6   1   8      108.60       98.37     36.23 o 
   7   1   8        6.00        0.00     25.64 o 
 -12   2   8        3.29       42.08     22.31 o 
 -11   2   8       10.23        0.00     17.06 o 
 -10   2   8      976.09     1004.27     54.80 o 
  -9   2   8      115.50      157.10     23.45 o 
  -8   2   8      953.39      894.97     48.42 o 
  -7   2   8       35.70       16.24     14.20 o 
  -6   2   8     4766.97     4429.94     82.02 o 
  -5   2   8      416.53      420.13     26.97 o 
  -4   2   8      516.61      505.89     28.90 o 
  -3   2   8      912.39      961.78     35.30 o 
  -2   2   8     4783.84     4243.75     77.03 o 
  -1   2   8        0.27       13.43     11.16 o 
   0   2   8     1340.60     1199.33     42.23 o 
   1   2   8       50.27       63.43     15.17 o 
   2   2   8      403.54      372.36     33.18 o 
   3   2   8      194.78      181.65     31.29 o 
   4   2   8      162.38      234.38     36.22 o 
   5   2   8      120.45      106.77     26.82 o 
   6   2   8       53.76       73.37     26.13 o 
   7   2   8      242.45      200.79     45.61 o 
 -12   3   8       91.28       64.32     28.68 o 
 -11   3   8      506.24      527.96     42.47 o 
 -10   3   8       47.90       68.27     19.95 o 
  -9   3   8       69.98      100.04     20.42 o 
  -8   3   8        0.13        0.00     13.49 o 
  -7   3   8     1793.38     1580.15     53.47 o 
  -6   3   8      274.54      257.79     24.44 o 
  -5   3   8     1967.68     1810.11     46.84 o 
  -4   3   8      407.47      383.48     25.62 o 
  -3   3   8     1493.27     1415.40     40.19 o 
  -2   3   8      217.07      232.22     20.39 o 
  -1   3   8     1001.04      743.54     63.87 o 
   0   3   8      146.59      166.03     17.79 o 
   1   3   8       62.26       73.96     16.33 o 
   2   3   8        0.05       13.63     15.37 o 
   3   3   8      620.83      619.61     67.71 o 
   4   3   8      106.11      105.03     27.98 o 
   5   3   8       20.09       43.24     30.90 o 
   6   3   8       21.11       39.69     33.56 o 
   7   3   8      433.33      433.74     66.34 o 
 -12   4   8       78.88      104.56     25.64 o 
 -11   4   8       55.51       81.15     23.44 o 
 -10   4   8      810.40      733.32     47.90 o 
  -9   4   8        8.18       17.84     21.51 o 
  -8   4   8       16.61       31.45     16.60 o 
  -7   4   8      439.95      477.53     38.35 o 
  -6   4   8     1861.81     1731.86     67.54 o 
  -5   4   8       15.06       28.89     12.79 o 
  -4   4   8        6.99       18.72     11.61 o 
  -3   4   8       56.69       43.29     13.70 o 
  -2   4   8     1842.96     1671.38     45.55 o 
  -1   4   8      429.36      469.85     27.09 o 
   0   4   8     1142.49     1126.17     39.40 o 
   1   4   8       59.37       71.18     18.55 o 
   2   4   8      303.89      248.73     30.23 o 
   3   4   8        5.89        0.00     19.76 o 
   4   4   8      253.91      258.67     48.13 o 
   5   4   8       18.40       53.50     34.25 o 
   6   4   8       12.21       57.66     33.70 o 
   7   4   8        1.39       57.10     36.19 o 
 -12   5   8        3.41       10.01     26.96 o 
 -11   5   8      396.35      404.14     44.82 o 
 -10   5   8       20.51       29.23     18.81 o 
  -9   5   8     1199.36     1210.36     58.95 o 
  -8   5   8      443.11      487.27     38.33 o 
  -7   5   8        5.56       14.99     15.13 o 
  -6   5   8      917.27      806.00     46.68 o 
  -5   5   8     2521.99     2333.09     60.20 o 
  -4   5   8      125.02      151.79     18.77 o 
  -3   5   8        6.82       16.93     13.10 o 
  -2   5   8       37.36       51.53     13.55 o 
  -1   5   8     2667.10     2371.79     54.74 o 
   0   5   8       74.84       49.71     13.90 o 
   1   5   8        0.04        5.02     13.07 o 
   2   5   8      126.97      153.57     25.37 o 
   3   5   8      302.42      304.53     47.82 o 
   4   5   8       90.57       80.21     37.94 o 
   5   5   8      103.59      113.11     39.42 o 
   6   5   8      135.12      203.81     46.49 o 
   7   5   8       19.40       71.64     35.22 o 
 -12   6   8      216.32      167.83     82.80 o 
 -11   6   8        1.02       64.84     35.78 o 
 -10   6   8      884.99      866.12     53.00 o 
  -9   6   8        0.24       20.53     17.79 o 
  -8   6   8       80.79       88.64     20.05 o 
  -7   6   8       13.93       15.94     14.98 o 
  -6   6   8      302.44      294.79     28.24 o 
  -5   6   8      860.94      814.90     40.69 o 
  -4   6   8     1132.67     1074.64     45.35 o 
  -3   6   8      231.86      197.25     23.13 o 
  -2   6   8     1610.86     1430.46     42.05 o 
  -1   6   8       13.81       31.10     12.10 o 
   0   6   8      295.85      279.87     23.01 o 
   1   6   8       36.92       44.25     18.74 o 
   2   6   8      441.82      331.71     46.82 o 
   3   6   8        3.81        0.00     25.39 o 
   4   6   8      194.63      223.07     72.19 o 
   5   6   8       73.38      106.03     36.95 o 
   6   6   8        5.59       12.25     30.59 o 
 -11   7   8      342.03      403.49     63.13 o 
 -10   7   8        0.02        9.85     22.14 o 
  -9   7   8      408.98      417.27     59.66 o 
  -8   7   8      239.63      218.83     43.32 o 
  -7   7   8       83.95      109.54     23.10 o 
  -6   7   8     1201.93     1038.86     50.75 o 
  -5   7   8      343.41      300.81     30.82 o 
  -4   7   8      114.14      104.86     17.73 o 
  -3   7   8     1431.73     1360.32     46.53 o 
  -2   7   8       68.93       86.84     18.86 o 
  -1   7   8      580.37      590.01     32.20 o 
   0   7   8       20.98        4.82     17.90 o 
   1   7   8       10.87        6.67     19.08 o 
   2   7   8       16.34        1.27     25.68 o 
   3   7   8      173.42      150.57     69.67 o 
   4   7   8      147.29       89.06     79.26 o 
   5   7   8       28.76       14.19     29.97 o 
   6   7   8        0.90        0.00     33.88 o 
 -11   8   8        4.29        0.00     37.06 o 
 -10   8   8      276.87      430.39     49.90 o 
  -9   8   8       35.24       94.63     28.69 o 
  -8   8   8       22.05       14.55     23.54 o 
  -7   8   8      162.59      162.56     25.74 o 
  -6   8   8      466.98      427.78     41.01 o 
  -5   8   8        6.83        0.00     14.96 o 
  -4   8   8       81.85       74.38     17.15 o 
  -3   8   8        9.88       11.54     13.93 o 
  -2   8   8      835.75      793.24     49.29 o 
  -1   8   8      183.34      166.25     22.55 o 
   0   8   8      272.94      297.49     33.54 o 
   1   8   8       24.04       29.11     20.41 o 
   2   8   8      290.16      247.11     45.69 o 
   3   8   8        0.14        0.00     26.87 o 
   4   8   8      382.40      428.15     57.65 o 
   5   8   8       31.22       31.74     41.45 o 
 -10   9   8      120.56      202.55     56.15 o 
  -9   9   8      515.49      538.09     56.17 o 
  -8   9   8        3.26       17.68     26.68 o 
  -7   9   8      975.47      892.31     91.32 o 
  -6   9   8      175.46      184.11     25.58 o 
  -5   9   8      701.78      756.70     45.98 o 
  -4   9   8        1.39        0.00     14.10 o 
  -3   9   8      122.46      133.39     23.20 o 
  -2   9   8      116.05      128.93     26.07 o 
  -1   9   8     1114.78     1184.78     55.34 o 
   0   9   8      226.13      231.05     50.00 o 
   1   9   8        2.14       15.35     21.57 o 
   2   9   8       26.87       13.69     24.04 o 
   3   9   8      734.36      677.86     72.45 o 
   4   9   8        9.84       82.77     35.13 o 
   5   9   8       23.17        3.12     50.60 o 
 -10  10   8      183.11      246.33     87.78 o 
  -9  10   8       67.25      136.27     34.66 o 
  -8  10   8        0.03       16.63     27.39 o 
  -7  10   8      124.24       94.21     32.98 o 
  -6  10   8      437.30      493.55     51.42 o 
  -5  10   8       20.49       19.11     18.43 o 
  -4  10   8        5.36        3.55     19.81 o 
  -3  10   8      140.70       93.73     27.15 o 
  -2  10   8      149.63      119.05     32.90 o 
  -1  10   8       39.78       50.03     20.88 o 
   0  10   8       98.59      142.71     40.78 o 
   1  10   8      528.61      484.77     64.02 o 
   2  10   8       73.28      115.98     30.74 o 
   3  10   8       16.64       68.24     32.02 o 
   4  10   8      233.67      294.69     70.73 o 
  -9  11   8      179.82      201.95     66.33 o 
  -8  11   8       72.70       31.94     28.24 o 
  -7  11   8      245.24      318.86     46.83 o 
  -6  11   8        7.67       35.54     80.83 o 
  -5  11   8      829.65      838.33    136.73 o 
  -4  11   8      129.39      148.15     54.06 o 
  -3  11   8      176.66      174.20     35.44 o 
  -2  11   8       31.49       43.97     22.46 o 
  -1  11   8       92.99       85.91     42.31 o 
   0  11   8       64.75       39.77     31.82 o 
   1  11   8        0.03       69.12     26.87 o 
   2  11   8        4.60       75.86     34.60 o 
   3  11   8      431.50      563.10     69.79 o 
   4  11   8       55.50       58.53     39.56 o 
  -8  12   8        0.03       40.82     52.37 o 
  -7  12   8        8.30       55.92     64.23 o 
  -6  12   8     1057.05     1056.40    122.69 o 
  -5  12   8      266.13      118.07     51.90 o 
  -4  12   8      110.23       94.65    104.38 o 
  -3  12   8      126.01       54.88     41.10 o 
  -2  12   8      294.62      355.96     52.36 o 
  -1  12   8      312.02      301.18     68.50 o 
   0  12   8      390.12      314.87     48.50 o 
   1  12   8       58.31       75.09     30.23 o 
   2  12   8      288.16      280.39     75.28 o 
   3  12   8        1.63       41.76     37.84 o 
  -7  13   8      101.08       85.24     61.70 o 
  -6  13   8        2.74        0.00     48.98 o 
  -5  13   8      277.81      182.19     59.88 o 
  -4  13   8      233.16      168.20     55.17 o 
  -3  13   8       82.80       63.74     52.29 o 
  -2  13   8        9.01        0.00     32.52 o 
  -1  13   8      600.95      598.67     70.05 o 
   0  13   8       97.38       94.93     36.33 o 
   1  13   8        0.42        0.00     31.63 o 
  -4  14   8      105.01        9.02     73.42 o 
  -3  14   8      125.75      129.79     77.16 o 
  -2  14   8      437.98      383.80     65.46 o 
  -1  14   8        0.71       27.95     64.95 o 
 -11   0   9      735.93      895.40     77.19 o 
  -9   0   9      510.58      437.38     48.83 o 
  -7   0   9     6961.35     6457.03    157.18 o 
  -5   0   9       16.52       20.86     18.26 o 
  -3   0   9     2585.85     2358.92     90.15 o 
  -1   0   9      492.83      495.35     53.09 o 
   1   0   9     1987.70     1865.76    114.40 o 
   3   0   9      351.69      350.96     64.39 o 
   5   0   9       57.12       52.21     40.72 o 
 -12   1   9      982.37     1037.87     62.09 o 
 -11   1   9       22.90       22.38     19.17 o 
 -10   1   9       17.67       41.84     19.09 o 
  -9   1   9       84.85       96.45     24.94 o 
  -8   1   9     1441.10     1385.40     57.74 o 
  -7   1   9        5.46        0.00     14.20 o 
  -6   1   9      772.20      785.08     38.14 o 
  -5   1   9       69.97       59.49     14.92 o 
  -4   1   9      357.65      310.08     29.51 o 
  -3   1   9      223.22      251.68     21.88 o 
  -2   1   9     2989.72     2554.27     57.58 o 
  -1   1   9       32.92       47.61     13.02 o 
   0   1   9       11.71       26.56     15.45 o 
   1   1   9        0.95       18.44     16.53 o 
   2   1   9     1821.04     1793.68     63.47 o 
   3   1   9        1.57        0.00     19.87 o 
   4   1   9        3.51       21.38     21.79 o 
   5   1   9        3.45       32.19     25.46 o 
   6   1   9      505.36      577.43     58.86 o 
 -12   2   9       67.55       61.33     23.70 o 
 -11   2   9      534.96      623.44     46.31 o 
 -10   2   9       56.22       53.44     19.62 o 
  -9   2   9      106.01      100.65     20.15 o 
  -8   2   9      322.12      287.55     29.27 o 
  -7   2   9     1485.73     1414.30     59.05 o 
  -6   2   9       69.70       71.82     16.55 o 
  -5   2   9      445.79      509.52     35.87 o 
  -4   2   9       79.14       92.41     15.18 o 
  -3   2   9     3994.56     3345.89     68.66 o 
  -2   2   9      213.32      235.20     20.64 o 
  -1   2   9        3.20        0.00     11.11 o 
   0   2   9       47.97       41.28     13.55 o 
   1   2   9      250.07      167.15     35.11 o 
   2   2   9       94.62      110.63     26.86 o 
   3   2   9      406.75      447.27     49.03 o 
   4   2   9       17.73        0.00     22.20 o 
   5   2   9       25.35       41.16     25.04 o 
   6   2   9       49.47       94.84     35.95 o 
 -12   3   9      332.30      369.64     39.02 o 
 -11   3   9      184.18      183.23     29.48 o 
 -10   3   9      259.11      252.64     35.69 o 
  -9   3   9       94.80       66.37     19.62 o 
  -8   3   9     1022.96     1021.26     53.98 o 
  -7   3   9      146.76      160.12     22.96 o 
  -6   3   9     1569.45     1553.03     56.36 o 
  -5   3   9      145.88      144.77     18.17 o 
  -4   3   9      454.54      462.49     28.87 o 
  -3   3   9      553.72      541.51     31.44 o 
  -2   3   9      233.28      258.77     22.17 o 
  -1   3   9       23.63       29.10     13.93 o 
   0   3   9       22.85       37.10     15.21 o 
   1   3   9       45.81       56.92     18.27 o 
   2   3   9     1114.53     1115.20     56.72 o 
   3   3   9      127.07       79.16     29.25 o 
   4   3   9       87.79       26.20     26.67 o 
   5   3   9       28.14       59.71     33.04 o 
   6   3   9       76.47      149.54     55.94 o 
 -12   4   9        4.67       45.38     23.43 o 
 -11   4   9      236.09      257.60     33.08 o 
 -10   4   9       57.44       58.64     20.75 o 
  -9   4   9       46.87       67.57     20.99 o 
  -8   4   9       82.40       89.41     19.78 o 
  -7   4   9     2275.99     2084.03     64.18 o 
  -6   4   9        1.72       12.09     13.51 o 
  -5   4   9       42.99       46.94     14.74 o 
  -4   4   9        6.54       33.66     12.43 o 
  -3   4   9     1439.33     1345.77     46.28 o 
  -2   4   9      155.78      203.37     20.46 o 
  -1   4   9        7.60       27.17     12.55 o 
   0   4   9       13.63       45.64     16.06 o 
   1   4   9      725.38      689.12     44.86 o 
   2   4   9       61.65       87.74     23.72 o 
   3   4   9      195.84      285.96     48.72 o 
   4   4   9        0.18       63.37     33.09 o 
   5   4   9       72.63       31.47     63.81 o 
   6   4   9       16.39       72.11     35.00 o 
 -12   5   9      290.37      372.62     52.69 o 
 -11   5   9       16.05       32.96     22.04 o 
 -10   5   9       45.58       46.45     21.98 o 
  -9   5   9       94.32      115.41     24.02 o 
  -8   5   9       39.50       81.67     28.96 o 
  -7   5   9      128.05      124.39     22.55 o 
  -6   5   9      680.96      679.57     40.53 o 
  -5   5   9        3.98       13.61     13.23 o 
  -4   5   9      679.93      741.96     40.02 o 
  -3   5   9        0.17       39.51     12.93 o 
  -2   5   9      730.17      729.98     36.36 o 
  -1   5   9      404.34      391.34     27.76 o 
   0   5   9      558.38      592.62     54.15 o 
   1   5   9        1.48        4.04     16.93 o 
   2   5   9       12.39        4.53     38.03 o 
   3   5   9       33.71        0.00     28.01 o 
   4   5   9        2.56        0.00     29.24 o 
   5   5   9        2.79       45.61     32.81 o 
   6   5   9        2.89        0.00     33.26 o 
 -11   6   9      325.15      452.33     52.08 o 
 -10   6   9       40.79       53.58     22.51 o 
  -9   6   9      268.23      292.94     31.83 o 
  -8   6   9      234.21      231.25     28.04 o 
  -7   6   9       14.10       20.22     15.82 o 
  -6   6   9     1053.47      956.80     50.32 o 
  -5   6   9       29.76       35.86     14.06 o 
  -4   6   9        0.49       13.68     13.83 o 
  -3   6   9      720.84      699.91     39.42 o 
  -2   6   9       28.45       75.61     15.37 o 
  -1   6   9      451.08      495.88     31.25 o 
   0   6   9      150.06      170.12     23.70 o 
   1   6   9      338.58      327.87     41.77 o 
   2   6   9       13.35       20.97     26.37 o 
   3   6   9       57.83      155.55     40.44 o 
   4   6   9       68.40       64.76     33.26 o 
   5   6   9       15.07       69.34     34.67 o 
 -11   7   9        3.33       73.11     26.96 o 
 -10   7   9      139.40      149.68     42.45 o 
  -9   7   9      104.41      111.00     25.95 o 
  -8   7   9      906.39      874.66     51.43 o 
  -7   7   9      188.96      184.79     27.96 o 
  -6   7   9     1100.40     1178.90     60.56 o 
  -5   7   9      168.62      186.29     22.80 o 
  -4   7   9      515.51      515.42     35.03 o 
  -3   7   9        7.55       18.43     20.24 o 
  -2   7   9     1513.61     1345.46     45.57 o 
  -1   7   9       89.71       85.10     22.25 o 
   0   7   9       59.34       40.43     19.23 o 
   1   7   9      138.77       98.94     33.50 o 
   2   7   9      324.06      325.40     52.19 o 
   3   7   9      100.24       60.60     32.34 o 
   4   7   9        0.17       15.73     32.44 o 
   5   7   9       69.72       61.72     36.28 o 
 -10   8   9      156.13      188.34     38.58 o 
  -9   8   9      192.37      232.85     40.66 o 
  -8   8   9       10.87       37.05     19.87 o 
  -7   8   9     1210.81     1207.91     59.01 o 
  -6   8   9       24.77       12.77     15.78 o 
  -5   8   9       58.48       58.65     17.74 o 
  -4   8   9      102.26       85.05     18.21 o 
  -3   8   9      127.63      126.28     19.98 o 
  -2   8   9      146.11      127.80     23.01 o 
  -1   8   9      614.05      619.52     47.45 o 
   0   8   9      324.39      373.20     41.95 o 
   1   8   9      292.54      265.33     37.40 o 
   2   8   9       20.32       68.03     42.33 o 
   3   8   9      429.30      502.75     63.50 o 
   4   8   9        6.96        5.95     32.65 o 
 -10   9   9       64.76      154.81     36.90 o 
  -9   9   9      105.30       56.37     32.07 o 
  -8   9   9      613.06      675.47     86.82 o 
  -7   9   9      233.96      156.38     51.93 o 
  -6   9   9      209.73      200.60     27.19 o 
  -5   9   9        0.75        0.00     19.39 o 
  -4   9   9      734.27      663.58     82.65 o 
  -3   9   9       48.15       60.60     18.95 o 
  -2   9   9      851.57      814.32     53.19 o 
  -1   9   9      344.46      317.91     39.61 o 
   0   9   9       84.16       53.43     24.92 o 
   1   9   9      151.98       99.53     32.61 o 
   2   9   9      127.81      130.60     61.06 o 
   3   9   9       36.73       64.38     36.24 o 
   4   9   9       24.47      163.88     45.12 o 
  -9  10   9       74.51       70.30     35.89 o 
  -8  10   9        2.64       25.33     29.87 o 
  -7  10   9      846.00      965.99     76.66 o 
  -6  10   9       15.23       29.23     25.10 o 
  -5  10   9       17.76       14.23     20.78 o 
  -4  10   9      238.84      263.56     33.69 o 
  -3  10   9     1315.31     1243.14    108.28 o 
  -2  10   9      531.17      407.18     39.35 o 
  -1  10   9      745.61      745.80     61.07 o 
   0  10   9      163.18      175.72     61.36 o 
   1  10   9      120.16      162.55     34.62 o 
   2  10   9      116.79      129.52     48.37 o 
   3  10   9       88.39      254.55     53.05 o 
  -8  11   9      205.53      136.37     44.02 o 
  -7  11   9       65.35      111.79     50.97 o 
  -6  11   9      366.48      443.77    155.49 o 
  -5  11   9       85.86      106.16     62.00 o 
  -4  11   9      266.14      321.47     41.34 o 
  -3  11   9       30.99       37.06     21.57 o 
  -2  11   9      688.07      540.18     46.14 o 
  -1  11   9        1.40        0.00     27.55 o 
   0  11   9      172.06      141.37     44.52 o 
   1  11   9       54.74       84.49     29.36 o 
   2  11   9      528.29      568.11     69.86 o 
  -7  12   9      308.11      289.82     99.59 o 
  -6  12   9      101.07       83.31     72.37 o 
  -5  12   9        2.50       23.83     41.40 o 
  -4  12   9      126.17      174.28     54.83 o 
  -3  12   9      715.78      754.67    154.18 o 
  -2  12   9       18.82       37.19     26.92 o 
  -1  12   9       89.84      135.82     38.50 o 
   0  12   9        1.08        0.00     47.06 o 
   1  12   9      142.70      134.58     52.13 o 
  -5  13   9       61.36       61.11     44.19 o 
  -4  13   9       43.44       40.63     45.98 o 
  -3  13   9        1.54        0.00     36.60 o 
  -2  13   9      490.72      504.37    114.92 o 
  -1  13   9       57.88       29.66     53.94 o 
 -12   0  10      146.09      190.93     50.01 o 
 -10   0  10       97.15      145.99     33.97 o 
  -8   0  10      377.18      409.42     50.70 o 
  -6   0  10     1496.14     1500.93     70.85 o 
  -4   0  10     1110.52      963.31     60.23 o 
  -2   0  10     1422.52     1337.96     65.36 o 
   0   0  10      970.79      957.67     76.78 o 
   2   0  10      558.50      469.69     59.39 o 
   4   0  10      143.28      194.60     54.61 o 
 -12   1  10        1.88        8.50     21.27 o 
 -11   1  10      191.91      169.22     28.83 o 
 -10   1  10       31.68       35.34     18.68 o 
  -9   1  10      286.54      302.54     33.10 o 
  -8   1  10       33.91       16.47     18.23 o 
  -7   1  10      162.25      170.72     21.82 o 
  -6   1  10      300.21      335.98     27.32 o 
  -5   1  10     1719.79     1687.65     49.77 o 
  -4   1  10       22.84       36.29     14.10 o 
  -3   1  10      915.40      865.16     38.19 o 
  -2   1  10       35.61       23.27     17.50 o 
  -1   1  10      117.52      115.58     17.55 o 
   0   1  10       76.48       85.61     28.15 o 
   1   1  10      748.39      929.34     54.84 o 
   2   1  10       82.73       76.98     21.73 o 
   3   1  10        4.84        0.00     27.06 o 
   4   1  10        6.85       31.33     25.82 o 
   5   1  10      107.99      162.85     36.17 o 
 -12   2  10      423.49      449.61     42.32 o 
 -11   2  10      101.94       95.49     25.03 o 
 -10   2  10       15.23       25.49     18.40 o 
  -9   2  10        3.16       11.94     17.25 o 
  -8   2  10      685.46      669.22     50.81 o 
  -7   2  10        5.33       13.69     14.24 o 
  -6   2  10      211.86      233.35     25.35 o 
  -5   2  10        3.17       34.63     13.70 o 
  -4   2  10     2334.57     2134.44     55.03 o 
  -3   2  10       47.32       69.31     15.33 o 
  -2   2  10       47.19       36.24     13.76 o 
  -1   2  10       20.95       17.99     15.71 o 
   0   2  10      517.37      511.42     40.50 o 
   1   2  10      170.71      109.44     35.41 o 
   2   2  10      175.38      118.76     26.77 o 
   3   2  10       18.82       12.26     25.52 o 
   4   2  10       97.53       86.99     32.08 o 
   5   2  10        5.99       67.86     33.19 o 
 -12   3  10       27.94       33.57     23.27 o 
 -11   3  10       48.92       53.02     23.63 o 
 -10   3  10        5.78        4.48     19.09 o 
  -9   3  10      731.89      719.09     48.89 o 
  -8   3  10       13.99        0.00     16.09 o 
  -7   3  10       12.26        7.94     15.05 o 
  -6   3  10       95.87       71.56     17.59 o 
  -5   3  10     1251.32     1221.86     50.55 o 
  -4   3  10      776.54      773.31     38.77 o 
  -3   3  10      635.31      651.10     35.88 o 
  -2   3  10      158.67      138.12     19.02 o 
  -1   3  10     1124.97     1062.36     57.87 o 
   0   3  10      176.95      237.87     28.43 o 
   1   3  10      889.99      810.58     51.39 o 
   2   3  10        0.93        0.00     20.79 o 
   3   3  10        1.03        0.00     41.52 o 
   4   3  10        2.39        0.00     34.75 o 
   5   3  10       51.05      132.69     47.28 o 
 -12   4  10       94.56      138.31     30.07 o 
 -11   4  10       32.02       28.56     23.94 o 
 -10   4  10      276.54      262.94     32.81 o 
  -9   4  10       36.19       38.48     20.64 o 
  -8   4  10     1353.56     1389.06     64.06 o 
  -7   4  10      131.44      123.56     20.05 o 
  -6   4  10       77.22       63.88     17.18 o 
  -5   4  10      875.45      840.91     44.50 o 
  -4   4  10      800.94      841.57     40.60 o 
  -3   4  10       25.85       27.16     14.07 o 
  -2   4  10        0.54        0.28     12.54 o 
  -1   4  10       31.95       52.35     16.43 o 
   0   4  10      525.94      482.85     44.31 o 
   1   4  10       53.02       38.77     19.81 o 
   2   4  10      439.82      491.77     45.90 o 
   3   4  10       47.85      100.38     35.52 o 
   4   4  10        7.06       53.56     33.26 o 
   5   4  10        0.05       52.36     38.57 o 
 -11   5  10        5.13       18.94     22.70 o 
 -10   5  10       28.82       50.96     22.78 o 
  -9   5  10     1273.29     1143.99     60.59 o 
  -8   5  10        2.62       12.23     17.37 o 
  -7   5  10     1115.83     1138.15     57.53 o 
  -6   5  10      100.46       83.67     24.15 o 
  -5   5  10      870.83      841.78     44.98 o 
  -4   5  10      410.38      431.25     32.26 o 
  -3   5  10     2169.02     1973.60     53.41 o 
  -2   5  10      372.13      412.43     29.55 o 
  -1   5  10      401.41      385.20     31.34 o 
   0   5  10        0.94       20.01     16.93 o 
   1   5  10      721.72      683.53     61.97 o 
   2   5  10        0.62        0.00     25.56 o 
   3   5  10       13.96       30.70     47.63 o 
   4   5  10        1.79        0.00     45.29 o 
   5   5  10       95.72       40.46     55.68 o 
 -11   6  10        0.28       10.18     21.76 o 
 -10   6  10      343.05      311.16     35.04 o 
  -9   6  10        1.23        0.00     18.48 o 
  -8   6  10     1178.47     1057.82     57.03 o 
  -7   6  10       25.73       11.06     16.94 o 
  -6   6  10       15.50       60.84     16.67 o 
  -5   6  10       21.45       25.95     16.37 o 
  -4   6  10     2341.66     1986.20     63.65 o 
  -3   6  10       66.93       83.52     21.48 o 
  -2   6  10      195.40      223.23     22.68 o 
  -1   6  10      129.56      115.31     21.25 o 
   0   6  10      917.80     1023.07    106.34 o 
   1   6  10        4.71        0.00     22.50 o 
   2   6  10       22.16       45.29     53.79 o 
   3   6  10        4.35        0.00     29.00 o 
   4   6  10       79.54       39.06     48.08 o 
 -10   7  10        0.21        0.00     19.83 o 
  -9   7  10      926.61      983.34     57.92 o 
  -8   7  10       12.80       29.23     19.51 o 
  -7   7  10      413.15      463.75     38.62 o 
  -6   7  10        3.51       33.21     18.97 o 
  -5   7  10        8.26       35.69     18.15 o 
  -4   7  10      396.44      386.91     31.98 o 
  -3   7  10      213.82      240.58     25.21 o 
  -2   7  10      136.37      135.16     19.54 o 
  -1   7  10      239.45      249.07     32.33 o 
   0   7  10       22.69       69.71     34.97 o 
   1   7  10      498.96      588.09     69.48 o 
   2   7  10        3.22       32.85     30.38 o 
   3   7  10        0.23        0.00     43.77 o 
   4   7  10        0.04        0.00     31.46 o 
 -10   8  10      236.84      317.86     47.56 o 
  -9   8  10       13.86        0.00     27.68 o 
  -8   8  10      887.06      891.84     54.73 o 
  -7   8  10      129.17      107.78     24.86 o 
  -6   8  10      129.79       97.52     26.01 o 
  -5   8  10        7.37       59.35     18.74 o 
  -4   8  10      116.71      116.52     21.26 o 
  -3   8  10      151.32      179.83     33.02 o 
  -2   8  10       63.74       57.79     21.30 o 
  -1   8  10       89.38       32.67     21.45 o 
   0   8  10      574.81      620.08     49.58 o 
   1   8  10      255.42      255.55     51.09 o 
   2   8  10       76.64      162.15     50.44 o 
   3   8  10       43.17        0.00     41.82 o 
  -9   9  10      150.07      256.08     45.45 o 
  -8   9  10      200.34      212.49     41.47 o 
  -7   9  10      321.84      182.57     71.76 o 
  -6   9  10       19.54       46.11     21.48 o 
  -5   9  10      369.57      328.63     31.09 o 
  -4   9  10       43.24       26.75     22.93 o 
  -3   9  10      154.37      215.08     30.35 o 
  -2   9  10       29.69       28.33     22.44 o 
  -1   9  10        0.60        6.50     25.70 o 
   0   9  10       13.61       41.13     25.99 o 
   1   9  10       57.07       44.50     32.25 o 
   2   9  10       58.83       30.01     35.82 o 
   3   9  10       27.36       23.72     38.58 o 
  -8  10  10      206.76       78.51     32.26 o 
  -7  10  10       31.51       82.34     31.67 o 
  -6  10  10       24.51        0.00     26.53 o 
  -5  10  10      142.89      154.86     31.27 o 
  -4  10  10      682.41      693.16     52.92 o 
  -3  10  10        5.29       24.88     20.54 o 
  -2  10  10      115.04       75.82     35.89 o 
  -1  10  10       11.80       15.98     24.74 o 
   0  10  10      112.08      153.80     38.08 o 
   1  10  10       10.83       54.15     36.01 o 
   2  10  10        7.69       57.82     34.81 o 
  -7  11  10      103.11      106.62     46.41 o 
  -6  11  10      213.10      214.71     60.17 o 
  -5  11  10      198.92      158.06     52.24 o 
  -4  11  10      234.59      204.46     30.75 o 
  -3  11  10      567.97      511.02     64.61 o 
  -2  11  10      207.66      146.02     30.14 o 
  -1  11  10       10.73       28.17     29.97 o 
   0  11  10       40.73       68.71     33.77 o 
   1  11  10      141.72      284.67     60.96 o 
  -6  12  10       19.93       99.03     49.37 o 
  -5  12  10       28.81       43.71     40.63 o 
  -4  12  10      430.16      415.88     69.59 o 
  -3  12  10       36.99       49.76     24.67 o 
  -2  12  10       84.21      114.93     37.24 o 
  -1  12  10       42.91       64.14     36.44 o 
 -11   0  11      286.91      377.45     56.93 o 
  -9   0  11      645.96      728.74     70.10 o 
  -7   0  11      209.78      187.16     39.14 o 
  -5   0  11     1483.93     1353.65     68.78 o 
  -3   0  11      465.03      495.70     46.31 o 
  -1   0  11      130.89       94.63     34.23 o 
   1   0  11      103.44      145.48     38.09 o 
   3   0  11      256.14      229.65     61.93 o 
 -12   1  11        0.12       25.67     22.47 o 
 -11   1  11        8.67       31.60     22.73 o 
 -10   1  11      931.97      961.30     59.11 o 
  -9   1  11        6.19        0.00     17.14 o 
  -8   1  11       87.24      130.37     24.78 o 
  -7   1  11      204.69      168.89     23.71 o 
  -6   1  11     2003.33     1836.67     60.70 o 
  -5   1  11      290.97      351.77     28.11 o 
  -4   1  11      257.75      274.97     25.33 o 
  -3   1  11        5.90       22.48     14.82 o 
  -2   1  11      430.02      413.05     29.94 o 
  -1   1  11       58.65       84.52     21.59 o 
   0   1  11      300.05      304.17     33.07 o 
   1   1  11       55.90       71.42     24.11 o 
   2   1  11      189.80      228.10     33.55 o 
   3   1  11       31.05       22.35     29.80 o 
   4   1  11      165.61       44.34     61.16 o 
 -11   2  11      207.13      251.26     34.37 o 
 -10   2  11       64.70       64.62     24.22 o 
  -9   2  11      244.33      325.60     41.28 o 
  -8   2  11      202.46      202.65     29.93 o 
  -7   2  11      538.90      550.97     39.40 o 
  -6   2  11      110.35       92.45     19.40 o 
  -5   2  11      536.38      708.96     42.14 o 
  -4   2  11      199.63      209.56     26.80 o 
  -3   2  11      215.28      259.63     24.09 o 
  -2   2  11       29.56       36.06     15.89 o 
  -1   2  11      655.58      670.11     47.59 o 
   0   2  11      118.61      196.71     29.03 o 
   1   2  11       44.17       59.71     22.43 o 
   2   2  11       32.48        0.00     20.93 o 
   3   2  11      157.72      124.87     45.49 o 
   4   2  11       16.64       26.58     48.92 o 
 -11   3  11        0.03        0.00     21.46 o 
 -10   3  11      677.00      805.25     61.83 o 
  -9   3  11      134.32      102.30     23.42 o 
  -8   3  11      154.65      208.35     28.48 o 
  -7   3  11      125.93      147.96     23.28 o 
  -6   3  11      655.53      727.21     47.21 o 
  -5   3  11       52.43       69.56     17.00 o 
  -4   3  11     1445.31     1518.29     50.60 o 
  -3   3  11        1.00       25.37     14.18 o 
  -2   3  11      262.74      256.84     26.76 o 
  -1   3  11      252.13      234.58     36.79 o 
   0   3  11       80.05       71.13     21.97 o 
   1   3  11        4.84       13.08     21.54 o 
   2   3  11        0.17        0.00     21.65 o 
   3   3  11       12.91       26.47     34.81 o 
   4   3  11       79.38       75.67     39.86 o 
 -11   4  11      318.75      373.06     40.63 o 
 -10   4  11       21.76       18.84     21.71 o 
  -9   4  11      552.42      553.47     76.44 o 
  -8   4  11       21.69       37.05     19.07 o 
  -7   4  11       18.86       57.78     18.11 o 
  -6   4  11       21.28       38.23     16.96 o 
  -5   4  11     1350.17     1431.96     58.92 o 
  -4   4  11       23.39       66.82     18.14 o 
  -3   4  11       49.83       51.64     16.52 o 
  -2   4  11       54.98       38.22     16.53 o 
  -1   4  11      906.89      926.04     55.90 o 
   0   4  11       24.13       52.83     22.05 o 
   1   4  11        1.65        0.00     19.37 o 
   2   4  11       45.58      106.77     37.32 o 
   3   4  11      115.65      154.59     45.13 o 
   4   4  11       57.38       83.50     39.90 o 
 -11   5  11       58.51      105.44     27.68 o 
 -10   5  11      375.65      431.03     41.91 o 
  -9   5  11        2.34        0.00     18.64 o 
  -8   5  11       95.03      148.71     25.76 o 
  -7   5  11        5.36        0.45     20.80 o 
  -6   5  11        9.22       36.57     16.92 o 
  -5   5  11      353.18      364.63     32.06 o 
  -4   5  11     1088.11     1054.99     51.46 o 
  -3   5  11        9.71       36.63     15.00 o 
  -2   5  11       72.40       79.20     20.68 o 
  -1   5  11        1.12        0.00     18.68 o 
   0   5  11      751.87      766.97     56.04 o 
   1   5  11      125.84      114.29     34.28 o 
   2   5  11       11.41        0.00     28.23 o 
   3   5  11        1.91        0.00     31.51 o 
 -10   6  11       30.29       25.62     22.90 o 
  -9   6  11      662.57      621.40     47.31 o 
  -8   6  11       55.39       59.14     22.33 o 
  -7   6  11      157.51      193.42     27.17 o 
  -6   6  11        2.47       16.65     17.33 o 
  -5   6  11      959.17      901.63     48.86 o 
  -4   6  11      623.14      609.69     40.13 o 
  -3   6  11        3.01       14.54     19.23 o 
  -2   6  11       15.77       38.82     18.37 o 
  -1   6  11      655.19      734.46     54.98 o 
   0   6  11       47.35       19.03     24.72 o 
   1   6  11       16.63       42.46     34.13 o 
   2   6  11       54.69        0.00     32.74 o 
   3   6  11       32.75       69.85     35.81 o 
 -10   7  11      494.84      548.42     47.36 o 
  -9   7  11       35.21       40.35     22.27 o 
  -8   7  11       75.49      132.75     25.49 o 
  -7   7  11      140.31      125.47     24.38 o 
  -6   7  11      619.21      676.00     44.52 o 
  -5   7  11      962.30      820.74     53.14 o 
  -4   7  11       86.34       85.57     21.45 o 
  -3   7  11        9.99       16.53     16.92 o 
  -2   7  11      323.89      299.14     40.50 o 
  -1   7  11       16.42       16.08     20.93 o 
   0   7  11      556.58      465.71    131.06 o 
   1   7  11      139.68      107.34     38.15 o 
   2   7  11        0.68        0.00     30.50 o 
   3   7  11        1.37        0.00     55.97 o 
  -9   8  11      625.04      662.80     50.17 o 
  -8   8  11      111.25      102.80     34.76 o 
  -7   8  11       95.10       73.41     27.89 o 
  -6   8  11       13.95       43.64     19.81 o 
  -5   8  11     1078.37     1064.22     55.77 o 
  -4   8  11       12.15       26.03     20.80 o 
  -3   8  11       68.80       61.93     24.24 o 
  -2   8  11       10.91       51.49     25.46 o 
  -1   8  11      346.34      407.09     54.41 o 
   0   8  11       19.20       84.16     28.52 o 
   1   8  11      209.19      186.70     46.39 o 
   2   8  11       96.68       93.23     44.25 o 
  -8   9  11        1.17       38.31     34.96 o 
  -7   9  11       88.10       93.08     26.23 o 
  -6   9  11      722.30      735.19     51.87 o 
  -5   9  11       83.55      109.40     26.23 o 
  -4   9  11       44.33       85.21     30.81 o 
  -3   9  11       19.09       44.73     21.93 o 
  -2   9  11       58.87       24.40     44.30 o 
  -1   9  11      363.46      351.88     45.66 o 
   0   9  11      467.00      431.82     73.90 o 
   1   9  11      158.40      184.57     71.61 o 
  -7  10  11       10.64        0.00     36.87 o 
  -6  10  11        0.04        0.00     24.02 o 
  -5  10  11      384.60      459.08     45.63 o 
  -4  10  11       35.44       40.50     21.86 o 
  -3  10  11        0.59        4.62     25.69 o 
  -2  10  11       84.23      126.40     32.99 o 
  -1  10  11      312.37      338.52     45.27 o 
   0  10  11      135.58       92.22     42.88 o 
  -6  11  11      162.58      184.95     55.18 o 
  -5  11  11       16.90       97.22     29.41 o 
  -4  11  11      174.86      176.92     51.81 o 
  -3  11  11      104.43       70.64     32.88 o 
  -2  11  11      216.07      205.81     39.51 o 
 -10   0  12      251.90      273.74     47.44 o 
  -8   0  12        5.49       42.71     27.78 o 
  -6   0  12      381.85      473.08     47.80 o 
  -4   0  12     1788.69     1811.36     94.71 o 
  -2   0  12       54.02       85.23     36.53 o 
   0   0  12      229.19      293.16     50.04 o 
   2   0  12      223.04      205.75     49.70 o 
 -11   1  12      272.55      306.36     39.07 o 
 -10   1  12       85.14       88.35     24.98 o 
  -9   1  12      348.42      345.75     36.03 o 
  -8   1  12       28.92        5.13     18.04 o 
  -7   1  12      189.08      261.28     31.58 o 
  -6   1  12      118.11      124.49     22.95 o 
  -5   1  12      186.80      230.03     26.00 o 
  -4   1  12        3.50       60.97     16.83 o 
  -3   1  12      849.01      918.77     48.96 o 
  -2   1  12       58.37       71.24     23.73 o 
  -1   1  12      552.21      466.66     46.75 o 
   0   1  12       54.65       96.59     26.07 o 
   1   1  12       20.44       71.96     24.77 o 
   2   1  12        1.33       37.99     26.01 o 
   3   1  12       85.57       46.15     34.56 o 
 -11   2  12       18.21        4.07     22.52 o 
 -10   2  12      476.57      518.39     46.76 o 
  -9   2  12       32.90       36.10     21.55 o 
  -8   2  12       54.59       55.37     21.07 o 
  -7   2  12       28.22       47.43     17.58 o 
  -6   2  12      139.93      186.13     25.56 o 
  -5   2  12        8.44       20.66     17.05 o 
  -4   2  12       43.43       39.07     16.72 o 
  -3   2  12       15.45        0.00     16.18 o 
  -2   2  12      318.00      368.29     38.44 o 
  -1   2  12        7.21       37.82     21.85 o 
   0   2  12        2.16        0.00     26.54 o 
   1   2  12       50.10       50.48     27.28 o 
   2   2  12        7.51       54.55     26.50 o 
   3   2  12        1.26       56.90     32.76 o 
 -11   3  12      243.75      253.44     36.88 o 
 -10   3  12        0.73       25.45     22.92 o 
  -9   3  12       28.40       44.09     21.95 o 
  -8   3  12      112.67      101.71     22.09 o 
  -7   3  12      467.10      516.61     39.02 o 
  -6   3  12      187.12      174.72     29.72 o 
  -5   3  12      120.12      141.96     23.01 o 
  -4   3  12       34.84       57.73     17.27 o 
  -3   3  12      197.00      220.06     24.85 o 
  -2   3  12       55.56       67.73     26.09 o 
  -1   3  12       97.69      112.87     27.58 o 
   0   3  12        0.77       14.64     21.47 o 
   1   3  12      120.42      131.00     29.29 o 
   2   3  12        0.05       41.11     29.04 o 
   3   3  12      271.83      402.55     65.95 o 
 -10   4  12      182.05      228.71     31.88 o 
  -9   4  12        6.60       32.62     20.45 o 
  -8   4  12      292.62      315.25     35.09 o 
  -7   4  12       46.74       62.55     20.29 o 
  -6   4  12     1311.54     1220.22     77.96 o 
  -5   4  12      251.65      188.01     30.91 o 
  -4   4  12        5.03       13.69     17.19 o 
  -3   4  12      350.02      358.29     33.35 o 
  -2   4  12      848.29      908.23     70.40 o 
  -1   4  12      157.16      222.54     30.62 o 
   0   4  12        7.98       54.32     24.02 o 
   1   4  12       71.96       86.65     35.31 o 
   2   4  12      330.08      311.72     59.23 o 
 -10   5  12      103.32       91.47     26.04 o 
  -9   5  12       74.21      129.02     26.59 o 
  -8   5  12       15.09       57.58     21.23 o 
  -7   5  12      998.04     1080.47     57.20 o 
  -6   5  12       22.73       29.46     18.00 o 
  -5   5  12      264.78      225.61     33.58 o 
  -4   5  12        9.58       28.88     17.99 o 
  -3   5  12      772.81      832.66     65.87 o 
  -2   5  12       32.26       36.45     21.80 o 
  -1   5  12      348.91      483.00     61.36 o 
   0   5  12       84.72       93.45     35.66 o 
   1   5  12      165.83      134.56     42.01 o 
   2   5  12       30.62        0.00     32.87 o 
  -9   6  12        0.35       26.89     22.29 o 
  -8   6  12      260.31      301.86     39.79 o 
  -7   6  12        1.03       24.33     19.54 o 
  -6   6  12      963.60     1037.64     55.21 o 
  -5   6  12       11.26       30.95     18.84 o 
  -4   6  12       14.25       18.17     18.21 o 
  -3   6  12       11.95       29.83     20.84 o 
  -2   6  12     1654.13     1607.03     70.25 o 
  -1   6  12       30.22       35.32     34.11 o 
   0   6  12        0.22       30.62     27.92 o 
   1   6  12        1.69       74.32     35.24 o 
   2   6  12      293.61      334.48     59.41 o 
  -9   7  12        0.73       35.93     22.09 o 
  -8   7  12        9.37       46.94     23.35 o 
  -7   7  12     1125.95     1125.76     70.24 o 
  -6   7  12        0.17       38.13     21.86 o 
  -5   7  12      163.21      152.81     27.48 o 
  -4   7  12        0.25        0.00     19.00 o 
  -3   7  12       39.02       47.21     27.23 o 
  -2   7  12       16.18       89.23     36.48 o 
  -1   7  12      122.74      136.66     37.45 o 
   0   7  12       27.36       21.65     27.13 o 
   1   7  12        0.30       45.16     38.61 o 
  -8   8  12       74.99       86.17     39.21 o 
  -7   8  12        0.31       41.99     27.90 o 
  -6   8  12      906.49      809.74     58.94 o 
  -5   8  12       28.39       31.97     21.82 o 
  -4   8  12        0.41       28.17     22.59 o 
  -3   8  12       90.43      129.96     33.74 o 
  -2   8  12        7.99       44.61     38.30 o 
  -1   8  12        5.84       22.23     32.17 o 
   0   8  12       17.69       43.83     36.79 o 
  -7   9  12      273.53      328.90     37.46 o 
  -6   9  12       21.82        1.35     25.85 o 
  -5   9  12       90.52      119.45     28.98 o 
  -4   9  12      153.93      153.37     31.91 o 
  -3   9  12       33.77       94.59     32.63 o 
  -2   9  12        0.31       44.52     27.44 o 
  -1   9  12       24.67       36.77     37.32 o 
  -5  10  12       34.48       65.68     28.73 o 
  -4  10  12       16.13      107.85     33.76 o 
  -3  10  12       41.21       54.20     29.60 o 
  -9   0  13      617.51      650.17     80.94 o 
  -7   0  13      343.94      398.62     63.46 o 
  -5   0  13      649.15      688.09     61.64 o 
  -3   0  13      135.19      188.10     45.46 o 
  -1   0  13       24.41       93.25     35.56 o 
   1   0  13       33.88      142.60     47.23 o 
 -10   1  13        0.02       22.19     21.83 o 
  -9   1  13        0.80        0.00     20.72 o 
  -8   1  13      517.27      527.36     44.57 o 
  -7   1  13        3.30       19.29     19.63 o 
  -6   1  13      165.05      171.27     26.88 o 
  -5   1  13      299.46      313.61     28.87 o 
  -4   1  13      837.07      894.03     48.35 o 
  -3   1  13        1.43       42.65     25.94 o 
  -2   1  13      285.72      320.90     36.31 o 
  -1   1  13        0.29       51.36     30.00 o 
   0   1  13       28.75       74.87     27.76 o 
   1   1  13        9.70       31.11     26.59 o 
 -10   2  13        0.06        0.00     20.78 o 
  -9   2  13      361.16      424.39     47.11 o 
  -8   2  13       15.29       12.54     20.56 o 
  -7   2  13      200.36      291.11     31.40 o 
  -6   2  13        2.29       23.49     19.04 o 
  -5   2  13      382.79      424.80     46.91 o 
  -4   2  13        0.23       26.17     17.55 o 
  -3   2  13      493.02      506.54     44.60 o 
  -2   2  13      122.04      106.43     29.00 o 
  -1   2  13        5.57       23.95     23.10 o 
   0   2  13        3.76       50.38     26.86 o 
   1   2  13       77.15       95.25     29.64 o 
 -10   3  13        0.11        0.00     26.47 o 
  -9   3  13        3.97       29.95     21.83 o 
  -8   3  13      609.23      649.47     51.03 o 
  -7   3  13       40.74       84.66     22.26 o 
  -6   3  13        0.76       48.68     19.25 o 
  -5   3  13        5.16       25.84     19.43 o 
  -4   3  13      194.64      276.56     30.27 o 
  -3   3  13       95.19      136.54     27.78 o 
  -2   3  13      255.95      311.53     40.74 o 
  -1   3  13        4.41       36.99     24.15 o 
   0   3  13      171.69      132.27     28.29 o 
   1   3  13        5.37       23.69     26.47 o 
  -9   4  13      333.62      449.47     42.41 o 
  -8   4  13       13.17       20.75     20.88 o 
  -7   4  13      487.13      490.02     39.15 o 
  -6   4  13        3.64       19.97     18.73 o 
  -5   4  13       21.07       54.29     20.59 o 
  -4   4  13      154.54      145.72     29.83 o 
  -3   4  13      280.51      390.31     39.06 o 
  -2   4  13        0.90       12.23     21.56 o 
  -1   4  13        7.28        7.74     23.82 o 
   0   4  13        0.12       80.12     26.89 o 
   1   4  13      192.97      300.82     52.85 o 
  -9   5  13       35.80       48.87     23.55 o 
  -8   5  13      399.53      397.02     40.05 o 
  -7   5  13        8.37       42.10     20.93 o 
  -6   5  13      103.32      114.38     23.66 o 
  -5   5  13        7.81       17.20     20.37 o 
  -4   5  13      169.35      205.74     43.47 o 
  -3   5  13        0.40        0.00     22.93 o 
  -2   5  13      378.66      459.37     43.97 o 
  -1   5  13       42.39       52.97     31.38 o 
   0   5  13       47.16       80.57     35.55 o 
  -8   6  13        9.42       31.70     21.81 o 
  -7   6  13      474.01      447.62     38.38 o 
  -6   6  13       23.21       52.64     21.91 o 
  -5   6  13       10.67       64.58     21.94 o 
  -4   6  13       56.66       47.18     23.49 o 
  -3   6  13     1037.70     1160.90     65.54 o 
  -2   6  13       26.38       33.18     33.60 o 
  -1   6  13       11.28        0.00     28.96 o 
   0   6  13       30.40       66.85     34.96 o 
  -7   7  13        8.74       83.85     23.85 o 
  -6   7  13       42.22       20.66     24.49 o 
  -5   7  13       75.41       57.03     21.90 o 
  -4   7  13      189.89      275.27     40.04 o 
  -3   7  13      172.72      155.32     52.66 o 
  -2   7  13        7.13       38.44     38.72 o 
  -1   7  13       10.44        7.80     39.17 o 
  -6   8  13       69.86       79.34     25.60 o 
  -5   8  13       56.35       80.28     29.34 o 
  -4   8  13        6.93       63.54     31.09 o 
  -3   8  13      110.60      152.25     35.52 o 
  -8   0  14      730.60      690.87     86.50 o 
  -6   0  14       25.08        5.64     28.89 o 
  -4   0  14      857.47      610.02    122.97 o 
  -2   0  14      285.63      210.07     85.08 o 
  -9   1  14      341.33      386.54     40.63 o 
  -8   1  14       48.47      101.18     24.84 o 
  -7   1  14       83.93       84.05     24.13 o 
  -6   1  14        6.35       17.67     19.92 o 
  -5   1  14      166.14      150.27     42.38 o 
  -4   1  14        7.00       24.90     22.61 o 
  -3   1  14        3.05       49.71     25.25 o 
  -2   1  14      122.09      150.48     31.41 o 
  -1   1  14      142.26      177.12     33.87 o 
  -8   2  14      251.27      314.28     36.96 o 
  -7   2  14        2.98        9.53     21.98 o 
  -6   2  14      158.94      136.63     26.19 o 
  -5   2  14      169.58      214.67     28.57 o 
  -4   2  14      150.19      192.80     37.27 o 
  -3   2  14        0.76        8.05     22.87 o 
  -2   2  14        2.20       74.79     26.62 o 
  -1   2  14        3.03       56.41     28.25 o 
  -8   3  14        2.10       20.28     22.45 o 
  -7   3  14        9.16       27.74     27.29 o 
  -6   3  14        4.33       34.47     22.40 o 
  -5   3  14      257.05      268.39     32.02 o 
  -4   3  14      267.78      267.08     39.43 o 
  -3   3  14      236.44      206.04     35.64 o 
  -2   3  14      136.84      131.40     29.75 o 
  -1   3  14       29.88       82.52     31.51 o 
  -8   4  14      122.63      138.07     27.62 o 
  -7   4  14        4.56       48.42     22.48 o 
  -6   4  14       87.42      128.24     25.40 o 
  -5   4  14      220.90      277.03     35.59 o 
  -4   4  14      177.26      181.91     33.60 o 
  -3   4  14       45.87       59.30     28.24 o 
  -2   4  14        8.20       31.04     25.45 o 
  -7   5  14       10.10       25.88     21.70 o 
  -6   5  14        0.19       49.11     23.35 o 
  -5   5  14      291.31      353.51     39.42 o 
  -4   5  14       13.59       56.67     25.95 o 
  -3   5  14       81.55       46.57     43.63 o 
  -2   5  14       31.33       40.74     37.42 o 
  -5   6  14        1.02       32.83     26.16 o 
  -4   6  14      150.60      180.10     55.60 o 
  -5   0  15      152.01       98.03     51.78 o 
  -5   1  15       10.18       49.65     28.91 o 
                                                 
